# Supplementary material for: Prevalence and predictors of HIV testing among young men in Papua New Guinea: A cross-sectional analysis of a nationally representative sample
Source: PLoS One. 2024 Aug 14;19(8):e0306807. doi: 10.1371/journal.pone.0306807 (PMC11324100; doi:10.1371/journal.pone.0306807)
Supplement: S1 Dataset — (XLSX) [file pone.0306807.s002.xlsx]

## Sheet: Sheet1
MV005	MV012	MV021	MV022	age2	maritalstatus2	education2	employment2	wealthindex2	residence2	region2	listentoradio2	readnewspaper2	usinginternet2	watchTV2	ownmobilephone2	heardofAIDS2	heardofSTI2	HIVtesting2	knowHIVtestingfacility2	age1stsex2	everhadsex	everpaidsex2	sexualpartner2	usecondom2	hadSTI2	genitaldischarge2	swgthivmen	filter_$
613090	20	1	Western Province Urban	20-24	never married	high/secondary	not employed	rich	urban	southern	no	no	no	no	no	yes	yes	no	yes	< 20	yes	no	0-1	yes	no or don't know	no or don't know	0.61	Selected
613090	20	1	Western Province Urban	20-24	never married	high/secondary	not employed	rich	urban	southern	no	no	no	no	yes	yes	yes	no	yes	< 20	yes	no	0-1	yes	no or don't know	no or don't know	0.61	Selected
341379	19	2	Western Province Urban	15-19	never married	high/secondary	not employed	rich	urban	southern	yes	yes	no	yes	yes	yes	yes	no	yes	< 20	yes	no	0-1	no	no or don't know	no or don't know	0.34	Selected
341379	20	2	Western Province Urban	20-24	never married	high/secondary	employed	rich	urban	southern	yes	yes	no	yes	no	yes	yes	no	yes	< 20	yes	no	2 or more	yes	no or don't know	no or don't know	0.34	Selected
58675	22	3	Western Province Urban	20-24	married	high/secondary	employed	rich	urban	southern	yes	yes	no	no	yes	yes	yes	yes	yes	< 20	yes	no	0-1	yes	no or don't know	no or don't know	0.06	Selected
307363	18	4	Western Province Urban	15-19	never married	high/secondary	not employed	rich	urban	southern	no	yes	yes	no	yes	yes	yes	no	yes	< 20	yes	no	2 or more	no	no or don't know	no or don't know	0.31	Selected
182094	22	7	Western Province Urban	20-24	married	high/secondary	employed	rich	urban	southern	no	yes	no	no	yes	yes	yes	yes	yes	>20	yes	no	0-1	yes	no or don't know	no or don't know	0.18	Selected
219344	20	8	Western Province Urban	20-24	never married	primary	not employed	rich	urban	southern	yes	yes	no	yes	no	yes	yes	no	no	>20	yes	no	0-1	yes	no or don't know	no or don't know	0.22	Selected
219344	17	8	Western Province Urban	15-19	never married	high/secondary	not employed	rich	urban	southern	yes	yes	yes	no	yes	yes	yes	no	yes	< 20	yes	no	0-1	yes	no or don't know	no or don't know	0.22	Selected
219344	22	8	Western Province Urban	20-24	never married	primary	not employed	rich	urban	southern	yes	yes	no	yes	yes	yes	yes	no	yes	< 20	yes	no	0-1	yes	no or don't know	no or don't know	0.22	Selected
219344	22	8	Western Province Urban	20-24	never married	high/secondary	not employed	rich	urban	southern	yes	yes	no	no	no	yes	yes	no	yes	< 20	yes	no	0-1	yes	no or don't know	no or don't know	0.22	Selected
618750	22	9	Western Province Urban	20-24	never married	high/secondary	not employed	middle	urban	southern	yes	yes	no	yes	yes	yes	yes	yes	yes	< 20	yes	no	0-1	yes	no or don't know	no or don't know	0.62	Selected
618750	23	9	Western Province Urban	20-24	never married	primary	not employed	middle	urban	southern	no	no	no	no	no	yes	yes	no	yes	< 20	yes	no	0-1	no	no or don't know	no or don't know	0.62	Selected
618750	23	9	Western Province Urban	20-24	never married	high/secondary	not employed	rich	urban	southern	yes	yes	yes	no	yes	yes	yes	no	yes	< 20	yes	no	0-1	no	no or don't know	no or don't know	0.62	Selected
618750	20	9	Western Province Urban	20-24	never married	primary	not employed	rich	urban	southern	yes	yes	no	yes	no	yes	yes	no	no	< 20	yes	no	0-1	yes	no or don't know	no or don't know	0.62	Selected
475493	18	10	Western Province Urban	15-19	never married	primary	not employed	rich	urban	southern	no	yes	no	no	yes	no	no	no		< 20	yes	no	0-1		no or don't know	no or don't know	0.48	Selected
475493	24	10	Western Province Urban	20-24	never married	high/secondary	not employed	rich	urban	southern	no	no	no	no	yes	yes	yes	no	yes	< 20	yes	no	0-1	yes	no or don't know	no or don't know	0.48	Selected
475493	21	10	Western Province Urban	20-24	never married	primary	not employed	middle	urban	southern	no	no	no	no	no	yes	yes	no	no	>20	yes	no	0-1	yes	no or don't know	no or don't know	0.48	Selected
760772	21	12	Western Province Rural	20-24	never married	primary	not employed	rich	rural	southern	no	no	no	no	no	yes	yes	no	no	< 20	yes	no	0-1	no	no or don't know	no or don't know	0.76	Selected
760772	22	12	Western Province Rural	20-24	never married	primary	not employed	poor	rural	southern	no	no	no	no	no	no	no	no		>20	yes	no	0-1		no or don't know	no or don't know	0.76	Selected
891351	22	14	Western Province Rural	20-24	never married	high/secondary	not employed	rich	rural	southern	yes	no	no	no	no	yes	yes	no	yes	< 20	yes	no	0-1	yes	no or don't know	no or don't know	0.89	Selected
253210	24	15	Western Province Rural	20-24	married	primary	not employed	middle	rural	southern	no	no	no	no	no	no	yes	no		< 20	yes	no	0-1		no or don't know	no or don't know	0.25	Selected
253210	22	15	Western Province Rural	20-24	married	primary	not employed	middle	rural	southern	no	no	no	no	no	yes	yes	no	no	< 20	yes	no	0-1	yes	no or don't know	no or don't know	0.25	Selected
253210	22	15	Western Province Rural	20-24	never married	high/secondary	not employed	poor	rural	southern	yes	yes	no	yes	yes	yes	yes	no	no	>20	yes	no	0-1	yes	no or don't know	no or don't know	0.25	Selected
484709	24	16	Western Province Rural	20-24	never married	primary	employed	poor	rural	southern	no	no	no	no	no	no	no	no		< 20	yes	no	0-1		no or don't know	no or don't know	0.48	Selected
412002	23	18	Western Province Rural	20-24	married	primary	employed	poor	rural	southern	no	no	no	no	no	yes	yes	yes	yes	< 20	yes	no	0-1	yes	no or don't know	no or don't know	0.41	Selected
1253920	24	20	Western Province Rural	20-24	married	primary	employed	poor	rural	southern	no	yes	no	no	no	no	no	no		>20	yes	no	0-1		no or don't know	no or don't know	1.25	Selected
1253920	22	20	Western Province Rural	20-24	married	high/secondary	employed	poor	rural	southern	yes	yes	no	no	no	yes	yes	no	no	>20	yes	no	0-1	yes	no or don't know	no or don't know	1.25	Selected
1253920	24	20	Western Province Rural	20-24	married	no formal education	employed	poor	rural	southern	yes	no	no	no	no	no	no	no		< 20	yes	no	0-1		no or don't know	no or don't know	1.25	Selected
1253920	20	20	Western Province Rural	20-24	married	no formal education	employed	poor	rural	southern	no	no	no	no	no	yes	yes	no	yes	< 20	yes	no	0-1	yes	no or don't know	no or don't know	1.25	Selected
515003	19	21	Western Province Rural	15-19	never married	primary	not employed	rich	rural	southern	no	no	no	no	yes	yes	yes	yes	yes	< 20	yes	yes	0-1	yes	no or don't know	no or don't know	0.52	Selected
515003	20	21	Western Province Rural	20-24	never married	primary	employed	rich	rural	southern	yes	yes	no	no	no	yes	yes	no	yes	< 20	yes	no	0-1	yes	yes	no or don't know	0.52	Selected
499397	24	22	Western Province Rural	20-24	married	college/tertiary	employed	rich	rural	southern	no	yes	no	no	no	yes	yes	yes	yes	< 20	yes	no	0-1	yes	no or don't know	no or don't know	0.5	Selected
1648009	21	24	Western Province Rural	20-24	never married	primary	not employed	poor	rural	southern	no	no	no	no	no	yes	yes	no	no	< 20	yes	no	2 or more	no	no or don't know	no or don't know	1.65	Selected
568279	16	25	Western Province Rural	15-19	never married	primary	not employed	poor	rural	southern	yes	yes	no	no	no	no	yes	no		< 20	yes	no	0-1		no or don't know	no or don't know	0.57	Selected
568279	24	25	Western Province Rural	20-24	never married	primary	not employed	poor	rural	southern	no	no	no	no	no	yes	yes	yes	yes	>20	yes	no	0-1	no	yes	yes	0.57	Selected
779255	23	26	Western Province Rural	20-24	married	high/secondary	employed	rich	rural	southern	yes	yes	no	yes	no	yes	yes	yes	yes	< 20	yes	no	0-1	no	no or don't know	no or don't know	0.78	Selected
779255	24	26	Western Province Rural	20-24	never married	high/secondary	not employed	rich	rural	southern	no	no	yes	yes	yes	yes	yes	no	yes	>20	yes	no	0-1	no	no or don't know	no or don't know	0.78	Selected
779255	23	26	Western Province Rural	20-24	never married	high/secondary	not employed	rich	rural	southern	yes	yes	yes	yes	yes	yes	yes	no	yes	>20	yes	no	0-1	no	no or don't know	no or don't know	0.78	Selected
779255	20	26	Western Province Rural	20-24	never married	primary	not employed	rich	rural	southern	no	yes	no	no	yes	yes	yes	no	yes	< 20	yes	no	0-1	no	no or don't know	no or don't know	0.78	Selected
779255	20	26	Western Province Rural	20-24	never married	high/secondary	not employed	rich	rural	southern	yes	yes	yes	no	yes	yes	yes	no	yes	< 20	yes	no	0-1	no	no or don't know	no or don't know	0.78	Selected
686670	24	29	Western Province Rural	20-24	never married	primary	not employed	poor	rural	southern	yes	no	no	no	yes	yes	yes	no	no	< 20	yes	no	0-1	no	no or don't know	no or don't know	0.69	Selected
686670	20	29	Western Province Rural	20-24	never married	primary	not employed	poor	rural	southern	no	no	no	no	no	yes	yes	no	no	< 20	yes	no	0-1	yes	no or don't know	no or don't know	0.69	Selected
867373	24	30	Western Province Rural	20-24	married	primary	employed	middle	rural	southern	no	no	no	no	yes	no	no	no		< 20	yes	no	0-1		no or don't know	no or don't know	0.87	Selected
633850	22	31	Western Province Rural	20-24	never married	high/secondary	not employed	poor	rural	southern	no	no	no	no	no	yes	yes	no	no	>20	yes	no	0-1	yes	no or don't know	no or don't know	0.63	Selected
284139	24	33	Western Province Rural	20-24	never married	primary	employed	poor	rural	southern	no	no	no	no	no	yes	yes	no	no	< 20	yes	no	0-1	yes	no or don't know	no or don't know	0.28	Selected
284139	23	33	Western Province Rural	20-24	married	primary	employed	poor	rural	southern	no	no	no	no	no	yes	yes	no	no	< 20	yes	no	0-1	yes	no or don't know	no or don't know	0.28	Selected
221523	23	34	Gulf Province Urban	20-24	never married	primary	employed	rich	urban	southern	yes	no	yes	yes	no	yes	yes	no	no	< 20	yes	no	0-1	yes	no or don't know	no or don't know	0.22	Selected
221523	23	34	Gulf Province Urban	20-24	married	primary	not employed	rich	urban	southern	yes	yes	no	no	no	yes	yes	no	no	< 20	yes	no	2 or more	yes	no or don't know	no or don't know	0.22	Selected
221523	19	34	Gulf Province Urban	15-19	never married	primary	not employed	poor	urban	southern	yes	no	no	yes	no	yes	yes	no	yes	< 20	yes	yes	0-1	yes	no or don't know	no or don't know	0.22	Selected
221523	23	34	Gulf Province Urban	20-24	married	primary	not employed	poor	urban	southern	yes	no	no	yes	no	yes	yes	no	no	< 20	yes		0-1	no	no or don't know	no or don't know	0.22	Selected
221523	20	34	Gulf Province Urban	20-24	never married	high/secondary	employed	rich	urban	southern	yes	yes	yes	yes	no	yes	yes	no	yes	< 20	yes	no	2 or more	yes	no or don't know	no or don't know	0.22	Selected
221523	17	34	Gulf Province Urban	15-19	never married	primary	not employed	rich	urban	southern	yes	yes	no	no	no	yes	yes	no	yes	< 20	yes		0-1	no	no or don't know	no or don't know	0.22	Selected
192246	24	35	Gulf Province Urban	20-24	never married	college/tertiary	not employed	rich	urban	southern	yes	yes	yes	yes	yes	yes	yes	yes	yes	< 20	yes	no	2 or more	yes	no or don't know	no or don't know	0.19	Selected
192246	24	35	Gulf Province Urban	20-24	never married	high/secondary	not employed	rich	urban	southern	no	yes	yes	no	yes	yes	yes	no	yes	< 20	yes	no	0-1	yes	no or don't know	no or don't know	0.19	Selected
192246	20	35	Gulf Province Urban	20-24	married	no formal education	not employed	rich	urban	southern	yes	no	no	yes	no	yes	yes	no	no	< 20	yes	no	0-1	no	no or don't know	no or don't know	0.19	Selected
192246	24	35	Gulf Province Urban	20-24	married	college/tertiary	employed	rich	urban	southern	no	yes	yes	no	yes	yes	yes	no	yes	< 20	yes	no	2 or more	yes	no or don't know	no or don't know	0.19	Selected
192246	20	35	Gulf Province Urban	20-24	never married	high/secondary	employed	rich	urban	southern	no	yes	no	yes	yes	yes	yes	no	yes	< 20	yes	no	2 or more	yes	no or don't know	no or don't know	0.19	Selected
192246	17	35	Gulf Province Urban	15-19	never married	high/secondary	not employed	rich	urban	southern	no	yes	no	no	no	yes	yes	no	yes	< 20	yes		0-1	yes	no or don't know	no or don't know	0.19	Selected
196518	24	36	Gulf Province Urban	20-24	divorced/separated	primary	not employed	rich	urban	southern	yes	no	no	yes	no	yes	yes	no	no	>20	yes	no	0-1	yes	no or don't know	no or don't know	0.2	Selected
196518	20	36	Gulf Province Urban	20-24	never married	primary	not employed	poor	urban	southern	yes	no	no	no	no	yes	yes	no	no	< 20	yes	no	0-1	no	no or don't know	no or don't know	0.2	Selected
196518	19	36	Gulf Province Urban	15-19	married	primary	employed	poor	urban	southern	yes	no	no	no	no	yes	yes	no	yes	< 20	yes	no	0-1	yes	no or don't know	no or don't know	0.2	Selected
217102	22	37	Gulf Province Urban	20-24	never married	primary	not employed	poor	urban	southern	yes	no	no	no	yes	yes	yes	no	no	< 20	yes	no	0-1	yes	no or don't know	no or don't know	0.22	Selected
217102	21	37	Gulf Province Urban	20-24	never married	high/secondary	employed	rich	urban	southern	no	yes	yes	yes	no	yes	yes	no	no	< 20	yes	no	0-1	yes	no or don't know	no or don't know	0.22	Selected
217102	23	37	Gulf Province Urban	20-24	never married	high/secondary	employed	rich	urban	southern	yes	yes	yes	yes	yes	yes	yes	no	no	< 20	yes	no	2 or more	yes	no or don't know	no or don't know	0.22	Selected
209040	22	38	Gulf Province Urban	20-24	married	high/secondary	not employed	rich	urban	southern	no	no	no	no	no	yes	yes	no	no	< 20	yes	no	0-1	no	no or don't know	no or don't know	0.21	Selected
196824	24	39	Gulf Province Urban	20-24	never married	primary	not employed	rich	urban	southern	no	yes	yes	no	yes	yes	yes	no	yes	< 20	yes	no	0-1	no	no or don't know	no or don't know	0.2	Selected
302611	17	41	Gulf Province Rural	15-19	never married	no formal education	employed	poor	rural	southern	no	no	no	no	no	yes	yes	no	no	< 20	yes	no	0-1	yes	no or don't know	yes	0.3	Selected
302611	19	41	Gulf Province Rural	15-19	never married	primary	not employed	poor	rural	southern	yes	yes	no	yes	no	yes	yes	no	yes	< 20	yes	no	0-1	no	no or don't know	no or don't know	0.3	Selected
302611	24	41	Gulf Province Rural	20-24	never married	primary	employed	poor	rural	southern	yes	yes	no	yes	no	yes	yes	no	no	< 20	yes	no	0-1	yes	no or don't know	no or don't know	0.3	Selected
302611	19	41	Gulf Province Rural	15-19	never married	primary	not employed	middle	rural	southern	yes	no	no	yes	no	yes	yes	no	no	< 20	yes	no	0-1	yes	no or don't know	no or don't know	0.3	Selected
350552	20	42	Gulf Province Rural	20-24	never married	primary	not employed	middle	rural	southern	no	no	no	no	no	no	no	no		< 20	yes	no	0-1		no or don't know	no or don't know	0.35	Selected
350552	16	42	Gulf Province Rural	15-19	never married	primary	not employed	rich	rural	southern	no	no	no	no	yes	yes	yes	no	no	< 20	yes	no	0-1	no	no or don't know	no or don't know	0.35	Selected
513877	21	43	Gulf Province Rural	20-24	never married	high/secondary	not employed	middle	rural	southern	no	yes	no	no	no	yes	yes	no	no	< 20	yes	no	0-1	no	no or don't know	no or don't know	0.51	Selected
513877	20	43	Gulf Province Rural	20-24	never married	primary	not employed	poor	rural	southern	yes	yes	yes	yes	no	no	yes	no		< 20	yes	yes	0-1		no or don't know	no or don't know	0.51	Selected
513877	21	43	Gulf Province Rural	20-24	never married	primary	not employed	poor	rural	southern	no	no	no	yes	yes	yes	yes	no	no	< 20	yes	no	0-1	yes	no or don't know	no or don't know	0.51	Selected
458175	24	44	Gulf Province Rural	20-24	married	high/secondary	employed	rich	rural	southern	yes	yes	no	yes	yes	yes	yes	no	yes	< 20	yes	no	0-1	yes	no or don't know	no or don't know	0.46	Selected
458175	18	44	Gulf Province Rural	15-19	never married	high/secondary	not employed	rich	rural	southern	no	yes	no	no	yes	yes	yes	no	no	< 20	yes		2 or more	yes	no or don't know	no or don't know	0.46	Selected
564939	19	45	Gulf Province Rural	15-19	never married	primary	not employed	poor	rural	southern	yes	yes	no	yes	no	yes	yes	no	no	< 20	yes	no	0-1	yes	no or don't know	no or don't know	0.56	Selected
564939	22	45	Gulf Province Rural	20-24	never married	high/secondary	not employed	poor	rural	southern	yes	yes	no	yes	yes	yes	yes	no	no	< 20	yes	no	0-1	yes	no or don't know	no or don't know	0.56	Selected
564939	19	45	Gulf Province Rural	15-19	never married	primary	not employed	poor	rural	southern	no	no	no	no	no	yes	yes	no	no	< 20	yes	no	0-1	yes	no or don't know	no or don't know	0.56	Selected
564939	22	45	Gulf Province Rural	20-24	never married	primary	employed	poor	rural	southern	yes	yes	yes	no	yes	yes	yes	no	yes	< 20	yes	no	2 or more	yes	no or don't know	no or don't know	0.56	Selected
564939	19	45	Gulf Province Rural	15-19	married	high/secondary	employed	rich	rural	southern	no	no	yes	no	yes	yes	yes	no	no	< 20	yes	no	0-1	yes	no or don't know	no or don't know	0.56	Selected
514289	22	46	Gulf Province Rural	20-24	married	primary	not employed	poor	rural	southern	no	no	no	no	no	yes	yes	no	no	>20	yes	no	0-1	no	no or don't know	yes	0.51	Selected
193693	24	49	Gulf Province Rural	20-24	divorced/separated	no formal education	employed	poor	rural	southern	no	no	no	no	no	no	no	no		< 20	yes	no	0-1		no or don't know	no or don't know	0.19	Selected
107715	22	53	Gulf Province Rural	20-24	married	primary	employed	poor	rural	southern	yes	yes	no	yes	no	yes	yes	no	no	< 20	yes	no	0-1	yes	no or don't know	no or don't know	0.11	Selected
107715	22	53	Gulf Province Rural	20-24	never married	primary	employed	poor	rural	southern	yes	yes	no	no	no	no	no	no		>20	yes	no	0-1		no or don't know	yes	0.11	Selected
597531	24	56	Gulf Province Rural	20-24	married	high/secondary	not employed	middle	rural	southern	yes	yes	no	no	yes	yes	yes	yes	yes	>20	yes	no	0-1	yes	no or don't know	no or don't know	0.6	Selected
448010	19	57	Gulf Province Rural	15-19	never married	primary	not employed	middle	rural	southern	no	no	no	no	no	no	no	no		< 20	yes	no	0-1		no or don't know	no or don't know	0.45	Selected
448010	18	57	Gulf Province Rural	15-19	never married	primary	not employed	poor	rural	southern	no	no	no	no	no	yes	yes	no	no	< 20	yes	no	0-1	no	no or don't know	no or don't know	0.45	Selected
448010	20	57	Gulf Province Rural	20-24	married	primary	not employed	poor	rural	southern	no	no	no	no	no	no	no	no		< 20	yes	no	0-1		no or don't know	no or don't know	0.45	Selected
448010	23	57	Gulf Province Rural	20-24	married	high/secondary	not employed	rich	rural	southern	no	no	no	no	yes	yes	yes	no	no	< 20	yes	no	0-1	no	no or don't know	no or don't know	0.45	Selected
102793	23	59	Gulf Province Rural	20-24	married	primary	not employed	rich	rural	southern	no	no	no	no	yes	yes	yes	no	no	< 20	yes	no	0-1	yes	no or don't know	no or don't know	0.1	Selected
102793	24	59	Gulf Province Rural	20-24	never married	primary	not employed	rich	rural	southern	no	no	no	no	no	yes	yes	no	no	>20	yes	no	0-1	yes	no or don't know	no or don't know	0.1	Selected
102793	22	59	Gulf Province Rural	20-24	married	primary	not employed	rich	rural	southern	no	no	no	no	no	yes	yes	no	no	< 20	yes	no	0-1	yes	no or don't know	no or don't know	0.1	Selected
637367	24	61	Gulf Province Rural	20-24	married	primary	not employed	middle	rural	southern	no	no	no	no	no	no	no	no		< 20	yes	no	0-1		no or don't know	no or don't know	0.64	Selected
637367	21	61	Gulf Province Rural	20-24	married	primary	not employed	poor	rural	southern	no	no	no	no	no	no	no	no		< 20	yes	no	0-1		no or don't know	no or don't know	0.64	Selected
298766	24	62	Gulf Province Rural	20-24	never married	primary	not employed	middle	rural	southern	no	no	no	no	no	no	no	no		>20	yes	no	0-1		no or don't know	no or don't know	0.3	Selected
773002	18	63	Gulf Province Rural	15-19	never married	primary	not employed	middle	rural	southern	no	no	no	no	no	no	no	no		< 20	yes	no	0-1		no or don't know	no or don't know	0.77	Selected
748256	21	64	Gulf Province Rural	20-24	never married	primary	not employed	middle	rural	southern	no	yes	no	no	no	yes	yes	no	yes	< 20	yes	no	0-1	yes	no or don't know	no or don't know	0.75	Selected
748256	18	64	Gulf Province Rural	15-19	never married	primary	not employed	middle	rural	southern	yes	no	no	no	yes	yes	yes	no	yes	< 20	yes	no	0-1	yes	no or don't know	no or don't know	0.75	Selected
299208	21	65	Gulf Province Rural	20-24	never married	primary	not employed	poor	rural	southern	no	no	no	no	no	yes	yes	no	no	< 20	yes	no	0-1	yes	no or don't know	no or don't know	0.3	Selected
299208	19	65	Gulf Province Rural	15-19	never married	primary	not employed	poor	rural	southern	no	no	no	no	no	yes	yes	no	no	< 20	yes	no	0-1	yes	no or don't know	no or don't know	0.3	Selected
299208	19	65	Gulf Province Rural	15-19	never married	primary	not employed	middle	rural	southern	no	no	no	no	no	yes	yes	no	no	< 20	yes	no	0-1	yes	no or don't know	no or don't know	0.3	Selected
551082	18	66	Gulf Province Rural	15-19	never married	high/secondary	not employed	rich	rural	southern	yes	yes	no	no	no	yes	yes	no	yes	< 20	yes	no	0-1	no	no or don't know	no or don't know	0.55	Selected
551082	18	66	Gulf Province Rural	15-19	never married	primary	not employed	rich	rural	southern	no	yes	yes	no	yes	yes	yes	no	yes	< 20	yes	no	0-1	yes	no or don't know	no or don't know	0.55	Selected
551082	19	66	Gulf Province Rural	15-19	never married	primary	not employed	rich	rural	southern	no	no	no	no	no	yes	yes	no	yes	< 20	yes	no	0-1	yes	no or don't know	no or don't know	0.55	Selected
551082	24	66	Gulf Province Rural	20-24	never married	primary	employed	rich	rural	southern	no	yes	no	no	yes	no	no	no		< 20	yes	no	0-1		no or don't know	no or don't know	0.55	Selected
159274	23	67	Central Province Urban	20-24	never married	high/secondary	not employed	rich	urban	southern	yes	yes	yes	yes	yes	yes	yes	no	yes	>20	yes	no	0-1	no	no or don't know	no or don't know	0.16	Selected
159274	23	67	Central Province Urban	20-24	never married	high/secondary	not employed	rich	urban	southern	yes	no	yes	yes	yes	yes	yes	no	yes	>20	yes	no	0-1	no	no or don't know	no or don't know	0.16	Selected
159274	24	67	Central Province Urban	20-24	never married	high/secondary	employed	rich	urban	southern	yes	yes	yes	yes	yes	yes	yes	no	yes	< 20	yes	no	0-1	no	no or don't know	no or don't know	0.16	Selected
159274	17	67	Central Province Urban	15-19	never married	high/secondary	not employed	rich	urban	southern	no	yes	no	yes	no	yes	yes	no	yes	< 20	yes	no	0-1	yes	no or don't know	no or don't know	0.16	Selected
159274	24	67	Central Province Urban	20-24	married	high/secondary	employed	rich	urban	southern	no	yes	no	no	no	yes	yes	no	yes	>20	yes	no	0-1	yes	no or don't know	no or don't know	0.16	Selected
159274	16	67	Central Province Urban	15-19	never married	primary	not employed	rich	urban	southern	yes	no	no	yes	yes	yes	yes	no	yes	< 20	yes	no	0-1	yes	no or don't know	no or don't know	0.16	Selected
159274	19	67	Central Province Urban	15-19	never married	high/secondary	not employed	rich	urban	southern	yes	yes	yes	yes	yes	yes	yes	no	yes	< 20	yes	no	0-1	yes	no or don't know	no or don't know	0.16	Selected
234036	18	68	Central Province Urban	15-19	never married	primary	not employed	rich	urban	southern	yes	yes	no	yes	yes	yes	yes	no	yes	< 20	yes	no	0-1	yes	no or don't know	no or don't know	0.23	Selected
197054	20	69	Central Province Urban	20-24	never married	primary	not employed	rich	urban	southern	yes	no	no	yes	no	yes	yes	no	no	< 20	yes	no	0-1	no	no or don't know	no or don't know	0.2	Selected
65158	19	70	Central Province Urban	15-19	never married	high/secondary	not employed	rich	urban	southern	yes	yes	no	yes	yes	yes	yes	no	no	< 20	yes	no	0-1	no	no or don't know	no or don't know	0.07	Selected
65158	23	70	Central Province Urban	20-24	married	high/secondary	not employed	rich	urban	southern	no	yes	yes	no	no	yes	yes	no	yes	< 20	yes	no	0-1	yes	no or don't know	no or don't know	0.07	Selected
1525083	23	72	Central Province Rural	20-24	married	primary	not employed	poor	rural	southern	no	no	no	no	no	no	no	no		>20	yes	no	0-1		no or don't know	no or don't know	1.53	Selected
1525083	21	72	Central Province Rural	20-24	never married	primary	not employed	middle	rural	southern	no	no	no	no	no	no	no	no		< 20	yes	no	0-1		no or don't know	no or don't know	1.53	Selected
922581	20	73	Central Province Rural	20-24	never married	high/secondary	not employed	rich	rural	southern	no	yes	no	yes	yes	yes	yes	no	no	< 20	yes	no	0-1	yes	no or don't know	no or don't know	0.92	Selected
922581	21	73	Central Province Rural	20-24	married	primary	employed	rich	rural	southern	yes	yes	yes	yes	yes	yes	yes	no	no	< 20	yes	no	0-1	yes	no or don't know	no or don't know	0.92	Selected
531005	18	74	Central Province Rural	15-19	never married	high/secondary	not employed	rich	rural	southern	yes	yes	no	yes	no	yes	yes	no	yes	< 20	yes	no	2 or more	yes	no or don't know	no or don't know	0.53	Selected
531005	20	74	Central Province Rural	20-24	married	primary	employed	rich	rural	southern	no	no	no	no	no	yes	yes	no	no	< 20	yes	yes	0-1	yes	no or don't know	no or don't know	0.53	Selected
531005	24	74	Central Province Rural	20-24	divorced/separated	primary	employed	rich	rural	southern	no	no	no	no	no	no	no	no		< 20	yes	no	0-1		no or don't know	no or don't know	0.53	Selected
914575	22	75	Central Province Rural	20-24	never married	primary	not employed	rich	rural	southern	yes	no	no	yes	no	yes	yes	no	no	>20	yes	no	0-1	no	no or don't know	no or don't know	0.91	Selected
383763	20	80	Central Province Rural	20-24	married	primary	employed	poor	rural	southern	no	no	no	no	no	yes	yes	no	no	< 20	yes	no	2 or more	no	no or don't know	no or don't know	0.38	Selected
1409840	22	82	Central Province Rural	20-24	never married	high/secondary	not employed	rich	rural	southern	yes	yes	no	yes	yes	yes	yes	no	yes	< 20	yes	yes	0-1	yes	no or don't know	no or don't know	1.41	Selected
1409840	22	82	Central Province Rural	20-24	never married	high/secondary	not employed	rich	rural	southern	yes	yes	yes	yes	yes	yes	yes	no	no	< 20	yes	no	2 or more	yes	no or don't know	no or don't know	1.41	Selected
1409840	23	82	Central Province Rural	20-24	never married	high/secondary	employed	rich	rural	southern	yes	yes	yes	yes	yes	yes	yes	no	yes	>20	yes	no	2 or more	no	no or don't know	no or don't know	1.41	Selected
1409840	23	82	Central Province Rural	20-24	never married	primary	employed	rich	rural	southern	yes	yes	no	yes	no	yes	yes	yes	yes	>20	yes	no	0-1	yes	no or don't know	no or don't know	1.41	Selected
1167132	21	83	Central Province Rural	20-24	never married	primary	employed	rich	rural	southern	yes	yes	yes	yes	yes	yes	yes	no	yes	< 20	yes		0-1	no	no or don't know	no or don't know	1.17	Selected
1167132	19	83	Central Province Rural	15-19	never married	high/secondary	employed	rich	rural	southern	yes	yes	yes	yes	no	yes	yes	yes	yes	< 20	yes	no	0-1	yes	no or don't know	no or don't know	1.17	Selected
1167132	20	83	Central Province Rural	20-24	never married	primary	employed	rich	rural	southern	yes	no	no	yes	no	yes	yes	no	yes	< 20	yes	no	0-1	yes	no or don't know	no or don't know	1.17	Selected
1167132	19	83	Central Province Rural	15-19	never married	high/secondary	not employed	rich	rural	southern	yes	yes	yes	yes	no	yes	yes	no	no	< 20	yes	no	0-1	yes	yes	yes	1.17	Selected
1167132	18	83	Central Province Rural	15-19	never married	high/secondary	not employed	rich	rural	southern	yes	yes	yes	yes	yes	yes	yes	no	yes	< 20	yes	no	0-1	yes	no or don't know	no or don't know	1.17	Selected
1167132	16	83	Central Province Rural	15-19	never married	primary	not employed	rich	rural	southern	yes	no	yes	yes	no	yes	yes	no	yes	< 20	yes	no	0-1	yes	no or don't know	no or don't know	1.17	Selected
978992	21	84	Central Province Rural	20-24	married	high/secondary	employed	rich	rural	southern	yes	yes	yes	yes	yes	yes	yes	yes	yes	< 20	yes	no	0-1	yes	no or don't know	no or don't know	0.98	Selected
978992	21	84	Central Province Rural	20-24	never married	high/secondary	not employed	rich	rural	southern	yes	no	yes	no	yes	yes	yes	yes	yes	< 20	yes	no	0-1	yes	no or don't know	no or don't know	0.98	Selected
978992	24	84	Central Province Rural	20-24	married	high/secondary	employed	rich	rural	southern	yes	yes	yes	yes	yes	yes	yes	yes	yes	>20	yes	no	0-1	yes	no or don't know	no or don't know	0.98	Selected
1037904	21	85	Central Province Rural	20-24	divorced/separated	primary	employed	rich	rural	southern	yes	yes	no	yes	no	yes	yes	no	no	< 20	yes	no	0-1	yes	no or don't know	no or don't know	1.04	Selected
1037904	18	85	Central Province Rural	15-19	never married	primary	employed	rich	rural	southern	yes	yes	no	yes	no	yes	yes	no	no	< 20	yes	no	0-1	yes	no or don't know	no or don't know	1.04	Selected
1037904	15	85	Central Province Rural	15-19	never married	primary	not employed	middle	rural	southern	yes	no	no	no	no	yes	yes	no	no	< 20	yes	yes	2 or more	yes	no or don't know	no or don't know	1.04	Selected
859105	18	86	Central Province Rural	15-19	never married	primary	not employed	middle	rural	southern	no	no	no	no	no	yes	yes	no	no	< 20	yes	no	0-1	yes	no or don't know	no or don't know	0.86	Selected
859105	19	86	Central Province Rural	15-19	never married	primary	not employed	middle	rural	southern	no	no	no	no	no	yes	yes	no	no	< 20	yes	no	0-1	yes	no or don't know	no or don't know	0.86	Selected
604950	17	87	Central Province Rural	15-19	never married	primary	not employed	rich	rural	southern	yes	no	no	yes	no	yes	yes	no	no	< 20	yes	no	0-1	no	no or don't know	no or don't know	0.6	Selected
905955	16	88	Central Province Rural	15-19	never married	primary	not employed	middle	rural	southern	yes	yes	no	yes	no	yes	yes	no	no	< 20	yes	no	0-1	yes	no or don't know	no or don't know	0.91	Selected
905955	16	88	Central Province Rural	15-19	never married	high/secondary	employed	rich	rural	southern	no	yes	no	no	yes	yes	yes	no	yes	< 20	yes	no	2 or more	yes	no or don't know	yes	0.91	Selected
905955	18	88	Central Province Rural	15-19	never married	high/secondary	employed	rich	rural	southern	yes	yes	no	yes	no	yes	yes	no	no	< 20	yes	no	0-1	no	no or don't know	no or don't know	0.91	Selected
905955	16	88	Central Province Rural	15-19	never married	primary	employed	rich	rural	southern	no	no	no	yes	no	no	no	no		< 20	yes	no	0-1		no or don't know	no or don't know	0.91	Selected
588062	19	89	Central Province Rural	15-19	never married	high/secondary	employed	rich	rural	southern	no	yes	no	no	no	yes	yes	no	no	< 20	yes	no	0-1	no	no or don't know	no or don't know	0.59	Selected
588062	24	89	Central Province Rural	20-24	never married	high/secondary	not employed	rich	rural	southern	yes	yes	yes	yes	yes	yes	yes	no	yes	< 20	yes	no	0-1		no or don't know	no or don't know	0.59	Selected
588062	23	89	Central Province Rural	20-24	never married	no formal education	employed	rich	rural	southern	no	no	no	no	no	no	no	no		< 20	yes	no	0-1		no or don't know	yes	0.59	Selected
588062	24	89	Central Province Rural	20-24	never married	no formal education	employed	middle	rural	southern	no	no	no	no	no	no	no	no		< 20	yes	yes	0-1		no or don't know	no or don't know	0.59	Selected
1525083	22	90	Central Province Rural	20-24	never married	primary	not employed	rich	rural	southern	yes	yes	no	yes	yes	yes	yes	no	no	< 20	yes	no	0-1	yes	no or don't know	no or don't know	1.53	Selected
889632	18	91	Central Province Rural	15-19	never married	high/secondary	not employed	rich	rural	southern	yes	yes	no	yes	yes	yes	yes	no	yes	< 20	yes	no	0-1	yes	no or don't know	yes	0.89	Selected
942529	23	92	Central Province Rural	20-24	never married	high/secondary	employed	rich	rural	southern	yes	yes	no	yes	yes	yes	yes	no	yes	>20	yes	no	0-1	yes	no or don't know	yes	0.94	Selected
942529	24	92	Central Province Rural	20-24	never married	primary	employed	rich	rural	southern	no	no	no	yes	yes	no	no	no		>20	yes	no	0-1		no or don't know	no or don't know	0.94	Selected
794738	22	93	Central Province Rural	20-24	married	high/secondary	employed	rich	rural	southern	yes	yes	yes	no	no	yes	yes	no	yes	< 20	yes	no	0-1	yes	no or don't know	no or don't know	0.79	Selected
647005	22	94	Central Province Rural	20-24	never married	high/secondary	not employed	poor	rural	southern	no	no	no	no	no	no	no	no		>20	yes	no	0-1		no or don't know	no or don't know	0.65	Selected
647005	23	94	Central Province Rural	20-24	married	no formal education	employed	rich	rural	southern	yes	no	no	no	yes	yes	yes	no	yes	< 20	yes	no	0-1	yes	no or don't know	yes	0.65	Selected
828278	21	95	Central Province Rural	20-24	married	primary	employed	poor	rural	southern	no	no	no	no	no	yes	yes	yes	yes	< 20	yes	no	0-1	no	yes	yes	0.83	Selected
828278	24	95	Central Province Rural	20-24	never married	primary	not employed	rich	rural	southern	yes	no	no	no	yes	no	no	no		>20	yes	no	0-1		no or don't know	no or don't know	0.83	Selected
828278	17	95	Central Province Rural	15-19	never married	primary	not employed	rich	rural	southern	no	no	no	no	no	no	no	no		< 20	yes	no	0-1		no or don't know	no or don't know	0.83	Selected
1071602	23	96	Central Province Rural	20-24	married	high/secondary	not employed	middle	rural	southern	no	yes	no	no	no	yes	yes	no	no	< 20	yes	no	0-1	yes	no or don't know	no or don't know	1.07	Selected
1071602	20	96	Central Province Rural	20-24	never married	primary	not employed	rich	rural	southern	no	yes	yes	no	yes	yes	yes	no	no	< 20	yes	no	0-1	yes	no or don't know	no or don't know	1.07	Selected
1071602	20	96	Central Province Rural	20-24	never married	high/secondary	not employed	rich	rural	southern	yes	yes	yes	yes	yes	yes	yes	no	no	< 20	yes	no	0-1	yes	no or don't know	no or don't know	1.07	Selected
1071602	17	96	Central Province Rural	15-19	never married	primary	employed	rich	rural	southern	yes	yes	no	yes	no	yes	yes	no	yes	< 20	yes	no	0-1	yes	no or don't know	yes	1.07	Selected
988480	22	97	Central Province Rural	20-24	married	high/secondary	employed	rich	rural	southern	yes	yes	no	yes	no	yes	yes	yes	yes	< 20	yes	no	0-1	yes	no or don't know	no or don't know	0.99	Selected
1063347	21	99	Central Province Rural	20-24	never married	high/secondary	employed	rich	rural	southern	no	no	no	yes	no	yes	yes	no	no	< 20	yes	no	0-1	yes	no or don't know	no or don't know	1.06	Selected
1063347	23	99	Central Province Rural	20-24	never married	high/secondary	employed	rich	rural	southern	no	yes	yes	yes	no	yes	yes	no	no	>20	yes	no	0-1	yes	no or don't know	no or don't know	1.06	Selected
1063347	20	99	Central Province Rural	20-24	never married	primary	employed	rich	rural	southern	yes	no	no	yes	no	yes	yes	no	no	< 20	yes	no	0-1	yes	no or don't know	yes	1.06	Selected
3050166	17	101	Central Province Rural	15-19	never married	primary	not employed	middle	rural	southern	yes	yes	no	no	no	yes	yes	no	no	< 20	yes	no	0-1	yes	no or don't know	no or don't know	3.05	Selected
703536	23	102	National Capital District Urban	20-24	never married	high/secondary	employed	rich	urban	southern	yes	yes	yes	yes	yes	yes	yes	yes	yes	< 20	yes	no	2 or more	yes	no or don't know	yes	0.7	Selected
703536	18	102	National Capital District Urban	15-19	never married	high/secondary	not employed	rich	urban	southern	yes	yes	yes	yes	yes	yes	yes	yes	yes	< 20	yes	no	0-1	yes	no or don't know	no or don't know	0.7	Selected
703536	19	102	National Capital District Urban	15-19	never married	high/secondary	not employed	rich	urban	southern	yes	yes	yes	yes	yes	yes	yes	yes	yes	< 20	yes	no	2 or more	yes	yes	yes	0.7	Selected
1851411	23	103	National Capital District Urban	20-24	never married	high/secondary	not employed	rich	urban	southern	yes	yes	yes	yes	no	yes	yes	no	yes	< 20	yes	no	0-1	yes	no or don't know	no or don't know	1.85	Selected
1851411	19	103	National Capital District Urban	15-19	never married	high/secondary	not employed	rich	urban	southern	yes	yes	yes	yes	yes	yes	yes	no	no	< 20	yes	no	2 or more	yes	no or don't know	no or don't know	1.85	Selected
1851411	24	103	National Capital District Urban	20-24	never married	high/secondary	not employed	rich	urban	southern	yes	yes	yes	no	yes	yes	yes	yes	yes	>20	yes	no	0-1	yes	no or don't know	no or don't know	1.85	Selected
669909	23	104	National Capital District Urban	20-24	never married	high/secondary	not employed	rich	urban	southern	yes	yes	no	yes	yes	no	no	no		< 20	yes	no	0-1		no or don't know	no or don't know	0.67	Selected
669909	17	104	National Capital District Urban	15-19	never married	primary	not employed	rich	urban	southern	yes	yes	no	yes	no	yes	yes	no	yes	< 20	yes	no	2 or more	yes	no or don't know	no or don't know	0.67	Selected
669909	23	104	National Capital District Urban	20-24	never married	high/secondary	employed	rich	urban	southern	yes	yes	yes	yes	no	yes	yes	no	yes	< 20	yes	no	2 or more	yes	no or don't know	no or don't know	0.67	Selected
669909	21	104	National Capital District Urban	20-24	never married	high/secondary	not employed	rich	urban	southern	no	yes	yes	no	yes	yes	yes	no	no	< 20	yes	no	0-1	yes	no or don't know	no or don't know	0.67	Selected
669909	20	104	National Capital District Urban	20-24	never married	high/secondary	employed	rich	urban	southern	yes	yes	yes	yes	yes	yes	yes	no	yes	< 20	yes	no	0-1	yes	no or don't know	no or don't know	0.67	Selected
1159675	23	105	National Capital District Urban	20-24	never married	high/secondary	not employed	rich	urban	southern	yes	yes	yes	yes	yes	yes	yes	no	yes	< 20	yes	no	2 or more	yes	no or don't know	no or don't know	1.16	Selected
1159675	23	105	National Capital District Urban	20-24	married	college/tertiary	employed	rich	urban	southern	yes	yes	yes	yes	yes	yes	yes	no	yes	< 20	yes	no	0-1	yes	no or don't know	no or don't know	1.16	Selected
1159675	21	105	National Capital District Urban	20-24	never married	college/tertiary	employed	rich	urban	southern	yes	yes	yes	yes	yes	yes	yes	no	yes	< 20	yes	no	0-1	yes	no or don't know	no or don't know	1.16	Selected
72981	23	108	National Capital District Urban	20-24	never married	high/secondary	not employed	rich	urban	southern	yes	yes	yes	yes	no	yes	yes	no	yes	< 20	yes	no	0-1	yes	no or don't know	no or don't know	0.07	Selected
72981	22	108	National Capital District Urban	20-24	never married	high/secondary	not employed	rich	urban	southern	yes	yes	no	yes	no	yes	yes	no	yes	< 20	yes	no	0-1	yes	no or don't know	no or don't know	0.07	Selected
72981	24	108	National Capital District Urban	20-24	never married	high/secondary	not employed	rich	urban	southern	yes	yes	no	yes	yes	yes	yes	yes	yes	>20	yes	no	0-1	yes	no or don't know	no or don't know	0.07	Selected
1210978	20	109	National Capital District Urban	20-24	never married	high/secondary	not employed	rich	urban	southern	yes	yes	yes	yes	no	yes	yes	yes	yes	< 20	yes	no	0-1	no	no or don't know	no or don't know	1.21	Selected
1283572	21	111	National Capital District Urban	20-24	never married	high/secondary	not employed	rich	urban	southern	yes	yes	yes	yes	yes	yes	yes	yes	yes	< 20	yes	no	0-1	no	no or don't know	no or don't know	1.28	Selected
1283572	19	111	National Capital District Urban	15-19	never married	high/secondary	not employed	rich	urban	southern	yes	yes	yes	yes	yes	yes	yes	no	yes	< 20	yes	no	2 or more	yes	no or don't know	no or don't know	1.28	Selected
1283572	24	111	National Capital District Urban	20-24	married	high/secondary	employed	rich	urban	southern	yes	yes	yes	yes	yes	yes	yes	yes	yes	< 20	yes	no	0-1	yes	no or don't know	no or don't know	1.28	Selected
392277	20	112	National Capital District Urban	20-24	never married	high/secondary	employed	rich	urban	southern	yes	yes	yes	yes	yes	yes	yes	no	no	< 20	yes	no	0-1	yes	no or don't know	no or don't know	0.39	Selected
392277	24	112	National Capital District Urban	20-24	married	college/tertiary	employed	rich	urban	southern	yes	yes	no	no	yes	yes	yes	yes	yes	< 20	yes	no	0-1	yes	no or don't know	no or don't know	0.39	Selected
2078930	18	113	National Capital District Urban	15-19	never married	college/tertiary	not employed	rich	urban	southern	yes	yes	yes	yes	yes	yes	yes	no	yes	< 20	yes	no	2 or more	no	no or don't know	no or don't know	2.08	Selected
2078930	18	113	National Capital District Urban	15-19	never married	primary	not employed	rich	urban	southern	yes	yes	no	yes	no	yes	yes	no	yes	< 20	yes	no	0-1	yes	no or don't know	no or don't know	2.08	Selected
2078930	24	113	National Capital District Urban	20-24	married	college/tertiary	employed	rich	urban	southern	yes	yes	yes	yes	yes	yes	yes	no	yes	< 20	yes	no	2 or more	yes	no or don't know	no or don't know	2.08	Selected
741184	18	114	National Capital District Urban	15-19	never married	high/secondary	not employed	rich	urban	southern	yes	yes	yes	yes	yes	yes	yes	no	yes	< 20	yes		0-1	yes	no or don't know	no or don't know	0.74	Selected
1004466	24	115	National Capital District Urban	20-24	never married	college/tertiary	employed	rich	urban	southern	yes	yes	yes	yes	yes	yes	yes	yes	yes	< 20	yes	no	2 or more	yes	no or don't know	no or don't know	1	Selected
1004466	22	115	National Capital District Urban	20-24	never married	college/tertiary	not employed	rich	urban	southern	yes	yes	yes	yes	yes	yes	yes	no	no	< 20	yes	no	2 or more	yes	no or don't know	no or don't know	1	Selected
1755184	19	116	National Capital District Urban	15-19	never married	high/secondary	not employed	rich	urban	southern	yes	yes	yes	yes	yes	yes	yes	no	yes	< 20	yes	no	2 or more	yes	yes	no or don't know	1.76	Selected
1755184	24	116	National Capital District Urban	20-24	married	high/secondary	employed	rich	urban	southern	yes	yes	yes	yes	yes	yes	yes	no	yes	< 20	yes	no	0-1	yes	no or don't know	no or don't know	1.76	Selected
38903	24	117	National Capital District Urban	20-24	married	high/secondary	employed	rich	urban	southern	yes	yes	yes	yes	yes	yes	yes	yes	yes	< 20	yes	no	2 or more	yes	yes	yes	0.04	Selected
38903	22	117	National Capital District Urban	20-24	never married	high/secondary	not employed	rich	urban	southern	yes	yes	yes	yes	no	yes	yes	no	yes	< 20	yes	no	2 or more	no	no or don't know	no or don't know	0.04	Selected
38903	22	117	National Capital District Urban	20-24	never married	primary	employed	rich	urban	southern	yes	no	no	yes	no	yes	yes	no	yes	< 20	yes	no	0-1	no	no or don't know	no or don't know	0.04	Selected
38903	18	117	National Capital District Urban	15-19	never married	primary	not employed	rich	urban	southern	yes	no	no	yes	no	yes	yes	no	no	< 20	yes	no	2 or more	yes	no or don't know	no or don't know	0.04	Selected
66301	22	118	National Capital District Urban	20-24	married	primary	employed	rich	urban	southern	yes	yes	no	yes	yes	yes	yes	no	yes	< 20	yes	no	0-1	yes	no or don't know	no or don't know	0.07	Selected
293664	22	120	National Capital District Urban	20-24	never married	college/tertiary	employed	rich	urban	southern	yes	yes	yes	yes	yes	yes	yes	yes	yes	< 20	yes	no	0-1	yes	no or don't know	no or don't know	0.29	Selected
293664	20	120	National Capital District Urban	20-24	never married	college/tertiary	not employed	rich	urban	southern	yes	yes	yes	yes	yes	yes	yes	yes	yes	< 20	yes	no	0-1	yes	no or don't know	no or don't know	0.29	Selected
293664	24	120	National Capital District Urban	20-24	never married	college/tertiary	employed	rich	urban	southern	yes	yes	yes	yes	yes	yes	yes	no	yes	< 20	yes	no	0-1	yes	no or don't know	no or don't know	0.29	Selected
1875687	21	121	National Capital District Urban	20-24	never married	high/secondary	not employed	rich	urban	southern	yes	yes	no	yes	yes	yes	yes	no	yes	>20	yes	no	0-1	yes	no or don't know	no or don't know	1.88	Selected
1875687	20	121	National Capital District Urban	20-24	never married	high/secondary	employed	rich	urban	southern	yes	yes	yes	yes	no	yes	yes	no	yes	< 20	yes	no	0-1	yes	no or don't know	no or don't know	1.88	Selected
168640	17	122	National Capital District Urban	15-19	never married	high/secondary	not employed	rich	urban	southern	no	yes	no	no	no	yes	yes	yes	yes	< 20	yes	no	0-1	yes	no or don't know	no or don't know	0.17	Selected
168640	21	122	National Capital District Urban	20-24	never married	high/secondary	not employed	rich	urban	southern	yes	yes	no	yes	no	yes	yes	no	no	< 20	yes	no	0-1	yes	no or don't know	no or don't know	0.17	Selected
168640	23	122	National Capital District Urban	20-24	never married	high/secondary	not employed	rich	urban	southern	yes	yes	yes	yes	yes	yes	yes	no	yes	< 20	yes	no	0-1	yes	no or don't know	no or don't know	0.17	Selected
347140	20	123	National Capital District Urban	20-24	never married	college/tertiary	not employed	rich	urban	southern	yes	yes	yes	no	yes	yes	yes	yes	yes	< 20	yes	no	0-1	yes	no or don't know	no or don't know	0.35	Selected
347140	22	123	National Capital District Urban	20-24	never married	primary	not employed	rich	urban	southern	yes	yes	no	no	yes	yes	yes	no	no	< 20	yes	no	0-1	yes	no or don't know	no or don't know	0.35	Selected
347140	18	123	National Capital District Urban	15-19	never married	high/secondary	not employed	rich	urban	southern	yes	yes	yes	yes	yes	yes	yes	no	no	< 20	yes	no	0-1	no	no or don't know	no or don't know	0.35	Selected
495803	23	124	National Capital District Urban	20-24	married	primary	not employed	rich	urban	southern	yes	yes	yes	yes	yes	yes	yes	no	yes	< 20	yes	no	0-1	yes	no or don't know	no or don't know	0.5	Selected
495803	17	124	National Capital District Urban	15-19	never married	primary	not employed	rich	urban	southern	yes	yes	yes	yes	no	yes	yes	no	no	< 20	yes	no	0-1	yes	no or don't know	no or don't know	0.5	Selected
495803	19	124	National Capital District Urban	15-19	never married	primary	employed	rich	urban	southern	yes	yes	no	yes	yes	yes	yes	no	no	< 20	yes	no	0-1	yes	no or don't know	no or don't know	0.5	Selected
968637	23	125	National Capital District Urban	20-24	married	no formal education	employed	rich	urban	southern	yes	no	no	no	yes	yes	yes	no	no	< 20	yes	no	0-1	yes	no or don't know	no or don't know	0.97	Selected
968637	23	125	National Capital District Urban	20-24	never married	primary	employed	rich	urban	southern	yes	no	no	yes	no	yes	yes	no	no	< 20	yes	no	0-1	yes	no or don't know	no or don't know	0.97	Selected
968637	16	125	National Capital District Urban	15-19	never married	primary	not employed	rich	urban	southern	yes	no	no	yes	no	yes	yes	no	no	< 20	yes		0-1	yes	no or don't know	no or don't know	0.97	Selected
968637	22	125	National Capital District Urban	20-24	never married	high/secondary	not employed	rich	urban	southern	no	yes	no	no	no	yes	yes	yes	yes	< 20	yes	no	0-1	no	no or don't know	no or don't know	0.97	Selected
676477	22	126	National Capital District Urban	20-24	married	primary	not employed	rich	urban	southern	yes	no	no	yes	no	yes	yes	no	no	< 20	yes	no	2 or more	no	no or don't know	no or don't know	0.68	Selected
676477	22	126	National Capital District Urban	20-24	married	high/secondary	employed	rich	urban	southern	yes	yes	no	yes	no	yes	yes	yes	yes	< 20	yes	no	0-1	yes	no or don't know	no or don't know	0.68	Selected
217926	20	127	National Capital District Urban	20-24	never married	high/secondary	not employed	rich	urban	southern	yes	yes	no	yes	no	yes	yes	no	yes	< 20	yes	no	0-1	no	no or don't know	no or don't know	0.22	Selected
217926	16	127	National Capital District Urban	15-19	never married	primary	not employed	rich	urban	southern	yes	no	no	yes	no	yes	yes	no	no	< 20	yes	no	0-1	yes	no or don't know	no or don't know	0.22	Selected
217926	24	127	National Capital District Urban	20-24	married	primary	employed	rich	urban	southern	yes	yes	no	yes	yes	yes	yes	no	yes	< 20	yes	no	0-1	yes	no or don't know	no or don't know	0.22	Selected
217926	22	127	National Capital District Urban	20-24	never married	primary	employed	rich	urban	southern	yes	no	no	yes	no	yes	yes	no	no	>20	yes	no	0-1	yes	no or don't know	no or don't know	0.22	Selected
1691193	19	128	National Capital District Urban	15-19	never married	high/secondary	employed	rich	urban	southern	yes	yes	yes	yes	yes	yes	yes	yes	yes	< 20	yes	no	0-1	no	no or don't know	no or don't know	1.69	Selected
1691193	19	128	National Capital District Urban	15-19	married	no formal education	employed	rich	urban	southern	no	no	no	yes	yes	yes	yes	yes	yes	< 20	yes	no	0-1	yes	no or don't know	no or don't know	1.69	Selected
262764	23	129	National Capital District Urban	20-24	married	primary	employed	rich	urban	southern	yes	yes	no	yes	yes	yes	yes	yes	yes	>20	yes	no	0-1	yes	no or don't know	no or don't know	0.26	Selected
262764	17	129	National Capital District Urban	15-19	never married	primary	not employed	rich	urban	southern	yes	yes	no	yes	no	yes	yes	yes	yes	< 20	yes	no	0-1	yes	no or don't know	no or don't know	0.26	Selected
262764	21	129	National Capital District Urban	20-24	married	high/secondary	employed	rich	urban	southern	yes	yes	no	yes	yes	yes	yes	yes	yes	< 20	yes	no	0-1	yes	no or don't know	no or don't know	0.26	Selected
262764	19	129	National Capital District Urban	15-19	married	primary	employed	rich	urban	southern	yes	yes	yes	yes	no	yes	yes	no	yes	< 20	yes	no	0-1	yes	no or don't know	no or don't know	0.26	Selected
262764	22	129	National Capital District Urban	20-24	never married	high/secondary	not employed	rich	urban	southern	yes	yes	no	yes	no	yes	yes	yes	yes	< 20	yes	no	0-1	yes	no or don't know	no or don't know	0.26	Selected
262764	20	129	National Capital District Urban	20-24	never married	primary	not employed	rich	urban	southern	yes	yes	no	yes	yes	yes	yes	no	yes	< 20	yes	no	0-1	yes	no or don't know	no or don't know	0.26	Selected
262764	22	129	National Capital District Urban	20-24	never married	primary	employed	rich	urban	southern	yes	yes	no	yes	yes	yes	yes	no	yes	< 20	yes	no	0-1	yes	yes	no or don't know	0.26	Selected
545377	19	130	National Capital District Urban	15-19	never married	primary	not employed	rich	urban	southern	yes	no	no	yes	no	yes	yes	no	no	< 20	yes	no	0-1	yes	no or don't know	no or don't know	0.55	Selected
545377	20	130	National Capital District Urban	20-24	never married	primary	not employed	rich	urban	southern	yes	no	no	yes	no	yes	yes	no	no	< 20	yes	no	0-1	yes	no or don't know	no or don't know	0.55	Selected
361752	23	131	National Capital District Urban	20-24	married	high/secondary	employed	rich	urban	southern	yes	yes	no	yes	no	yes	yes	no	yes	< 20	yes	no	0-1	yes	yes	yes	0.36	Selected
361752	23	131	National Capital District Urban	20-24	never married	college/tertiary	not employed	rich	urban	southern	yes	yes	yes	yes	yes	yes	yes	no	yes	< 20	yes	no	2 or more	yes	no or don't know	no or don't know	0.36	Selected
361752	19	131	National Capital District Urban	15-19	married	high/secondary	not employed	rich	urban	southern	yes	yes	yes	yes	yes	yes	yes	no	yes	< 20	yes	no	0-1	yes	no or don't know	yes	0.36	Selected
361752	22	131	National Capital District Urban	20-24	married	primary	not employed	rich	urban	southern	yes	yes	yes	yes	yes	yes	yes	no	no	< 20	yes	no	0-1	yes	no or don't know	no or don't know	0.36	Selected
361752	20	131	National Capital District Urban	20-24	never married	high/secondary	not employed	rich	urban	southern	yes	yes	yes	yes	yes	yes	yes	no	no	< 20	yes	no	0-1	yes	no or don't know	no or don't know	0.36	Selected
361752	17	131	National Capital District Urban	15-19	never married	primary	not employed	rich	urban	southern	yes	yes	no	yes	yes	yes	yes	no	no	< 20	yes	no	0-1	yes	no or don't know	no or don't know	0.36	Selected
361752	23	131	National Capital District Urban	20-24	married	high/secondary	employed	rich	urban	southern	yes	yes	yes	yes	yes	yes	yes	no	no	< 20	yes	no	0-1	yes	no or don't know	no or don't know	0.36	Selected
457079	20	132	National Capital District Urban	20-24	never married	primary	not employed	rich	urban	southern	yes	yes	no	yes	no	yes	yes	no	no	< 20	yes	no	0-1	yes	no or don't know	no or don't know	0.46	Selected
457079	24	132	National Capital District Urban	20-24	never married	college/tertiary	not employed	rich	urban	southern	yes	yes	yes	yes	yes	yes	yes	no	yes	< 20	yes	no	0-1	no	no or don't know	no or don't know	0.46	Selected
47965	20	133	National Capital District Urban	20-24	married	high/secondary	not employed	rich	urban	southern	yes	yes	yes	yes	yes	yes	yes	no	yes	< 20	yes	no	0-1	yes	no or don't know	no or don't know	0.05	Selected
62928	23	134	National Capital District Urban	20-24	never married	high/secondary	not employed	rich	urban	southern	yes	yes	yes	yes	no	yes	yes	no	no	< 20	yes	no	0-1	yes	no or don't know	no or don't know	0.06	Selected
62928	22	134	National Capital District Urban	20-24	never married	high/secondary	not employed	rich	urban	southern	yes	yes	yes	yes	no	yes	yes	no	yes	< 20	yes	no	0-1	yes	no or don't know	no or don't know	0.06	Selected
62928	23	134	National Capital District Urban	20-24	never married	high/secondary	not employed	rich	urban	southern	yes	yes	yes	yes	no	yes	yes	no	yes	< 20	yes	no	0-1	yes	no or don't know	no or don't know	0.06	Selected
62928	24	134	National Capital District Urban	20-24	married	high/secondary	employed	rich	urban	southern	yes	yes	yes	no	yes	yes	yes	no	yes	< 20	yes	no	0-1	yes	no or don't know	no or don't know	0.06	Selected
134664	22	135	National Capital District Urban	20-24	never married	primary	not employed	rich	urban	southern	yes	no	no	yes	no	yes	yes	no	no	>20	yes	no	0-1	yes	no or don't know	no or don't know	0.13	Selected
208503	22	136	National Capital District Urban	20-24	never married	college/tertiary	not employed	rich	urban	southern	yes	yes	yes	yes	yes	yes	yes	no	yes	< 20	yes	no	0-1	yes	no or don't know	no or don't know	0.21	Selected
478014	23	137	Milne Bay Province Urban	20-24	married	college/tertiary	employed	rich	urban	southern	yes	no	yes	no	yes	yes	yes	yes	yes	< 20	yes	no	0-1	yes	no or don't know	no or don't know	0.48	Selected
478014	20	137	Milne Bay Province Urban	20-24	never married	high/secondary	employed	rich	urban	southern	no	no	yes	yes	yes	yes	yes	no	yes	< 20	yes	no	2 or more	yes	no or don't know	no or don't know	0.48	Selected
478014	19	137	Milne Bay Province Urban	15-19	never married	high/secondary	not employed	rich	urban	southern	yes	yes	yes	yes	yes	yes	yes	yes	yes	< 20	yes	no	0-1	yes	no or don't know	no or don't know	0.48	Selected
478014	18	137	Milne Bay Province Urban	15-19	never married	high/secondary	not employed	rich	urban	southern	yes	yes	yes	yes	no	yes	yes	no	yes	< 20	yes	no	0-1	yes	no or don't know	no or don't know	0.48	Selected
478014	15	137	Milne Bay Province Urban	15-19	never married	primary	employed	rich	urban	southern	yes	yes	no	yes	no	no	yes	no		< 20	yes	no	0-1		no or don't know	yes	0.48	Selected
172702	20	138	Milne Bay Province Urban	20-24	never married	primary	not employed	rich	urban	southern	yes	yes	yes	yes	yes	yes	yes	no	yes	< 20	yes	yes	0-1	yes	no or don't know	no or don't know	0.17	Selected
172702	20	138	Milne Bay Province Urban	20-24	never married	high/secondary	not employed	rich	urban	southern	no	yes	yes	yes	yes	yes	yes	yes	yes	< 20	yes	no	0-1	no	no or don't know	no or don't know	0.17	Selected
172702	21	138	Milne Bay Province Urban	20-24	never married	high/secondary	employed	rich	urban	southern	yes	yes	no	yes	no	yes	yes	no	yes	< 20	yes	no	2 or more	yes	no or don't know	no or don't know	0.17	Selected
172702	18	138	Milne Bay Province Urban	15-19	never married	high/secondary	employed	rich	urban	southern	no	yes	no	yes	yes	yes	yes	yes	yes	< 20	yes	no	0-1	yes	no or don't know	no or don't know	0.17	Selected
172702	18	138	Milne Bay Province Urban	15-19	never married	high/secondary	not employed	rich	urban	southern	yes	no	yes	yes	yes	yes	yes	no	yes	< 20	yes	no	0-1	yes	no or don't know	no or don't know	0.17	Selected
172702	15	138	Milne Bay Province Urban	15-19	never married	primary	not employed	rich	urban	southern	yes	yes	no	yes	yes	yes	yes	yes	yes	< 20	yes	no	0-1	no	no or don't know	no or don't know	0.17	Selected
310709	24	140	Milne Bay Province Urban	20-24	married	high/secondary	not employed	rich	urban	southern	yes	yes	yes	yes	yes	yes	yes	yes	yes	< 20	yes	no	0-1	yes	no or don't know	no or don't know	0.31	Selected
310709	24	140	Milne Bay Province Urban	20-24	never married	high/secondary	employed	rich	urban	southern	yes	yes	yes	yes	yes	yes	yes	no	yes	< 20	yes	yes	0-1	yes	no or don't know	yes	0.31	Selected
310709	23	140	Milne Bay Province Urban	20-24	never married	high/secondary	not employed	rich	urban	southern	yes	yes	no	no	yes	yes	yes	no	no	>20	yes	no	2 or more	yes	no or don't know	no or don't know	0.31	Selected
846768	20	141	Milne Bay Province Urban	20-24	never married	high/secondary	not employed	rich	urban	southern	yes	yes	yes	yes	no	yes	yes	yes	yes	< 20	yes	no	0-1	no	no or don't know	no or don't know	0.85	Selected
846768	24	141	Milne Bay Province Urban	20-24	married	primary	not employed	rich	urban	southern	yes	no	no	yes	no	yes	yes	no	yes	< 20	yes	no	0-1	no	yes	yes	0.85	Selected
846768	17	141	Milne Bay Province Urban	15-19	never married	high/secondary	not employed	rich	urban	southern	yes	yes	no	no	no	yes	yes	no	yes	< 20	yes	no	0-1	yes	no or don't know	no or don't know	0.85	Selected
846768	23	141	Milne Bay Province Urban	20-24	married	no formal education	employed	rich	urban	southern	no	yes	no	no	yes	no	yes	no		< 20	yes	no	0-1		no or don't know	yes	0.85	Selected
846768	22	141	Milne Bay Province Urban	20-24	never married	primary	employed	rich	urban	southern	yes	yes	no	yes	no	yes	yes	no	yes	>20	yes	no	0-1	yes	no or don't know	no or don't know	0.85	Selected
846768	22	141	Milne Bay Province Urban	20-24	married	primary	not employed	rich	urban	southern	no	no	no	no	yes	yes	yes	yes	yes	< 20	yes	no	0-1	yes	no or don't know	no or don't know	0.85	Selected
1267474	23	142	Milne Bay Province Rural	20-24	never married	high/secondary	not employed	middle	rural	southern	yes	yes	no	yes	yes	yes	yes	no	yes	>20	yes	no	0-1	no	no or don't know	no or don't know	1.27	Selected
1267474	21	142	Milne Bay Province Rural	20-24	never married	primary	not employed	middle	rural	southern	yes	no	no	no	no	yes	yes	yes	yes	< 20	yes	no	2 or more	yes	no or don't know	yes	1.27	Selected
1267474	21	142	Milne Bay Province Rural	20-24	married	primary	employed	poor	rural	southern	yes	no	no	no	no	yes	yes	no	no	< 20	yes	no	0-1	yes	no or don't know	yes	1.27	Selected
1267474	17	142	Milne Bay Province Rural	15-19	never married	primary	employed	poor	rural	southern	yes	yes	yes	yes	yes	yes	yes	no	no	< 20	yes	no	0-1	no	no or don't know	no or don't know	1.27	Selected
1267474	24	142	Milne Bay Province Rural	20-24	married	primary	not employed	poor	rural	southern	yes	no	no	no	yes	yes	yes	no	no	< 20	yes	no	0-1	yes	no or don't know	no or don't know	1.27	Selected
1968313	24	143	Milne Bay Province Rural	20-24	never married	primary	employed	poor	rural	southern	yes	yes	no	no	yes	yes	yes	no	no	< 20	yes	no	0-1	yes	no or don't know	no or don't know	1.97	Selected
902858	23	144	Milne Bay Province Rural	20-24	never married	high/secondary	employed	poor	rural	southern	yes	yes	no	no	yes	yes	yes	no	yes	< 20	yes	no	0-1	no	no or don't know	no or don't know	0.9	Selected
902858	18	144	Milne Bay Province Rural	15-19	never married	primary	employed	poor	rural	southern	no	no	no	no	yes	no	yes	no		< 20	yes	no	2 or more		no or don't know	no or don't know	0.9	Selected
902858	23	144	Milne Bay Province Rural	20-24	never married	primary	employed	poor	rural	southern	yes	yes	no	no	no	yes	yes	no	yes	< 20	yes	no	0-1	no	no or don't know	no or don't know	0.9	Selected
1189476	18	145	Milne Bay Province Rural	15-19	divorced/separated	primary	not employed	middle	rural	southern	yes	no	no	no	no	yes	yes	no	yes	< 20	yes	no	0-1	no	yes	yes	1.19	Selected
1040840	19	146	Milne Bay Province Rural	15-19	never married	primary	not employed	rich	rural	southern	yes	yes	no	yes	yes	no	no	no		< 20	yes	no	0-1		no or don't know	yes	1.04	Selected
1040840	20	146	Milne Bay Province Rural	20-24	divorced/separated	primary	employed	rich	rural	southern	yes	yes	no	yes	yes	yes	yes	no	yes	< 20	yes	no	0-1	yes	no or don't know	no or don't know	1.04	Selected
874120	24	147	Milne Bay Province Rural	20-24	never married	primary	employed	middle	rural	southern	yes	yes	no	no	yes	yes	yes	yes	yes	< 20	yes	no	0-1	yes	yes	no or don't know	0.87	Selected
874120	17	147	Milne Bay Province Rural	15-19	never married	primary	employed	middle	rural	southern	yes	yes	no	no	no	yes	yes	no	yes	< 20	yes	no	0-1	no	no or don't know	no or don't know	0.87	Selected
874120	20	147	Milne Bay Province Rural	20-24	never married	high/secondary	not employed	middle	rural	southern	yes	yes	no	no	yes	yes	yes	no	no	< 20	yes	no	0-1	yes	no or don't know	no or don't know	0.87	Selected
874120	19	147	Milne Bay Province Rural	15-19	never married	high/secondary	employed	middle	rural	southern	yes	yes	no	no	no	yes	yes	no	no	< 20	yes	no	0-1	yes	no or don't know	no or don't know	0.87	Selected
874120	22	147	Milne Bay Province Rural	20-24	never married	primary	employed	middle	rural	southern	yes	no	no	no	no	no	no	no		< 20	yes	no	0-1		no or don't know	no or don't know	0.87	Selected
874120	23	147	Milne Bay Province Rural	20-24	never married	primary	employed	middle	rural	southern	yes	yes	no	no	no	yes	yes	yes	yes	>20	yes	no	0-1	no	no or don't know	no or don't know	0.87	Selected
874120	23	147	Milne Bay Province Rural	20-24	never married	high/secondary	employed	middle	rural	southern	yes	yes	no	no	yes	yes	yes	no	no	>20	yes	no	0-1	yes	no or don't know	no or don't know	0.87	Selected
874120	16	147	Milne Bay Province Rural	15-19	never married	primary	not employed	middle	rural	southern	yes	yes	no	no	no	yes	yes	no	yes	< 20	yes	no	0-1	no	no or don't know	no or don't know	0.87	Selected
1103448	24	148	Milne Bay Province Rural	20-24	married	primary	employed	middle	rural	southern	yes	yes	yes	yes	no	yes	yes	no	no	>20	yes	no	0-1	no	no or don't know	no or don't know	1.1	Selected
1103448	21	148	Milne Bay Province Rural	20-24	never married	high/secondary	employed	rich	rural	southern	yes	yes	no	no	yes	yes	yes	no	no	< 20	yes	no	0-1	no	no or don't know	no or don't know	1.1	Selected
529033	16	150	Milne Bay Province Rural	15-19	never married	primary	not employed	middle	rural	southern	no	no	no	no	no	no	no	no		< 20	yes	no	0-1		no or don't know	no or don't know	0.53	Selected
529033	18	150	Milne Bay Province Rural	15-19	never married	primary	not employed	middle	rural	southern	no	no	no	no	no	no	no	no		< 20	yes	no	0-1		no or don't know	no or don't know	0.53	Selected
529033	24	150	Milne Bay Province Rural	20-24	never married	primary	employed	poor	rural	southern	no	no	no	no	no	yes	yes	no	yes	< 20	yes	no	0-1	yes	no or don't know	no or don't know	0.53	Selected
529033	18	150	Milne Bay Province Rural	15-19	never married	primary	employed	middle	rural	southern	no	no	no	no	no	yes	yes	no	yes	< 20	yes	no	0-1	yes	no or don't know	no or don't know	0.53	Selected
529033	19	150	Milne Bay Province Rural	15-19	never married	primary	not employed	poor	rural	southern	no	no	no	yes	no	no	no	no		< 20	yes	no	0-1		no or don't know	no or don't know	0.53	Selected
1194242	23	151	Milne Bay Province Rural	20-24	married	primary	not employed	rich	rural	southern	yes	yes	no	yes	yes	yes	yes	yes	yes	< 20	yes	no	0-1	yes	no or don't know	no or don't know	1.19	Selected
1194242	19	151	Milne Bay Province Rural	15-19	never married	primary	employed	rich	rural	southern	yes	no	no	no	yes	no	no	no		< 20	yes	no	0-1		no or don't know	no or don't know	1.19	Selected
1194242	20	151	Milne Bay Province Rural	20-24	never married	primary	not employed	rich	rural	southern	yes	yes	no	no	no	yes	yes	no	yes	< 20	yes	no	0-1	yes	no or don't know	yes	1.19	Selected
1194242	20	151	Milne Bay Province Rural	20-24	divorced/separated	primary	employed	rich	rural	southern	yes	yes	no	no	yes	no	no	no		< 20	yes	no	0-1		no or don't know	no or don't know	1.19	Selected
1194242	22	151	Milne Bay Province Rural	20-24	never married	high/secondary	employed	rich	rural	southern	yes	yes	no	no	yes	yes	yes	yes	yes	>20	yes	no	0-1	yes	no or don't know	no or don't know	1.19	Selected
1194242	20	151	Milne Bay Province Rural	20-24	never married	primary	employed	rich	rural	southern	yes	yes	yes	yes	yes	yes	yes	no	yes	< 20	yes	no	2 or more	yes	yes	yes	1.19	Selected
1194242	24	151	Milne Bay Province Rural	20-24	never married	no formal education	employed	rich	rural	southern	yes	no	no	no	no	yes	yes	yes	yes	< 20	yes	no	0-1	yes	no or don't know	no or don't know	1.19	Selected
1194242	24	151	Milne Bay Province Rural	20-24	married	primary	employed	rich	rural	southern	yes	no	no	no	yes	no	no	no		>20	yes	no	0-1		no or don't know	yes	1.19	Selected
1194242	22	151	Milne Bay Province Rural	20-24	never married	primary	employed	rich	rural	southern	yes	yes	yes	yes	yes	yes	yes	yes	yes	< 20	yes	no	0-1	yes	no or don't know	no or don't know	1.19	Selected
1194242	18	151	Milne Bay Province Rural	15-19	never married	primary	not employed	rich	rural	southern	no	yes	no	yes	yes	yes	yes	no	no	< 20	yes	no	0-1	yes	no or don't know	no or don't know	1.19	Selected
392978	23	152	Milne Bay Province Rural	20-24	married	primary	not employed	rich	rural	southern	no	no	no	no	yes	yes	yes	yes	yes	< 20	yes	no	0-1	yes	no or don't know	no or don't know	0.39	Selected
1037024	24	153	Milne Bay Province Rural	20-24	never married	high/secondary	employed	middle	rural	southern	yes	no	no	no	no	yes	yes	no	yes	< 20	yes	no	0-1	yes	no or don't know	no or don't know	1.04	Selected
1037024	23	153	Milne Bay Province Rural	20-24	never married	primary	employed	middle	rural	southern	yes	yes	no	no	no	yes	yes	yes	yes	>20	yes	yes	0-1	yes	no or don't know	no or don't know	1.04	Selected
793549	22	157	Milne Bay Province Rural	20-24	married	no formal education	employed	poor	rural	southern	no	no	no	no	no	no	no	no		>20	yes	no	0-1		no or don't know	no or don't know	0.79	Selected
1095394	21	158	Milne Bay Province Rural	20-24	married	primary	employed	rich	rural	southern	no	no	no	no	no	yes	yes	no	no	>20	yes	no	0-1	yes	no or don't know	no or don't know	1.1	Selected
1095394	23	158	Milne Bay Province Rural	20-24	married	no formal education	employed	poor	rural	southern	no	no	no	no	no	no	no	no		>20	yes	no	0-1		no or don't know	no or don't know	1.1	Selected
1095394	24	158	Milne Bay Province Rural	20-24	married	no formal education	employed	poor	rural	southern	no	no	no	no	no	no	no	no		>20	yes	no	0-1		no or don't know	no or don't know	1.1	Selected
1422044	24	159	Milne Bay Province Rural	20-24	never married	no formal education	not employed	middle	rural	southern	no	no	no	no	no	no	no	no		>20	yes	no	0-1		no or don't know	no or don't know	1.42	Selected
1422044	22	159	Milne Bay Province Rural	20-24	never married	high/secondary	not employed	rich	rural	southern	no	yes	yes	no	yes	yes	yes	no	yes	>20	yes	no	0-1	yes	no or don't know	no or don't know	1.42	Selected
1422044	24	159	Milne Bay Province Rural	20-24	never married	no formal education	employed	middle	rural	southern	no	no	no	no	no	no	no	no		>20	yes	no	0-1		no or don't know	no or don't know	1.42	Selected
1237651	21	160	Milne Bay Province Rural	20-24	married	high/secondary	employed	rich	rural	southern	yes	yes	no	no	no	yes	yes	yes	yes	< 20	yes	no	0-1	yes	no or don't know	no or don't know	1.24	Selected
1237651	22	160	Milne Bay Province Rural	20-24	never married	high/secondary	employed	rich	rural	southern	yes	yes	no	no	yes	yes	yes	no	yes	< 20	yes	no	0-1	yes	no or don't know	no or don't know	1.24	Selected
1237651	23	160	Milne Bay Province Rural	20-24	never married	high/secondary	employed	rich	rural	southern	yes	yes	no	no	no	yes	yes	yes	yes	>20	yes	no	0-1	yes	no or don't know	no or don't know	1.24	Selected
824932	20	162	Milne Bay Province Rural	20-24	never married	high/secondary	not employed	poor	rural	southern	yes	yes	yes	no	no	yes	yes	no	yes	>20	yes	no	0-1	yes	no or don't know	no or don't know	0.82	Selected
824932	15	162	Milne Bay Province Rural	15-19	never married	primary	not employed	poor	rural	southern	yes	no	no	no	yes	no	no	no		< 20	yes	no	0-1		no or don't know	no or don't know	0.82	Selected
1262691	17	163	Milne Bay Province Rural	15-19	never married	primary	not employed	rich	rural	southern	no	yes	no	no	no	no	yes	no		< 20	yes	no	0-1		no or don't know	no or don't know	1.26	Selected
1166076	19	164	Milne Bay Province Rural	15-19	never married	high/secondary	employed	middle	rural	southern	no	yes	no	no	no	yes	yes	yes	yes	< 20	yes	no	0-1	yes	no or don't know	no or don't know	1.17	Selected
1166076	22	164	Milne Bay Province Rural	20-24	never married	primary	employed	poor	rural	southern	no	no	no	no	no	yes	yes	no	yes	>20	yes	no	0-1	yes	no or don't know	no or don't know	1.17	Selected
1166076	23	164	Milne Bay Province Rural	20-24	married	no formal education	employed	poor	rural	southern	no	no	no	no	no	yes	yes	no	no	>20	yes	no	0-1	yes	no or don't know	no or don't know	1.17	Selected
1218636	23	166	Milne Bay Province Rural	20-24	married	primary	employed	middle	rural	southern	no	no	no	no	no	yes	yes	no	yes	< 20	yes	no	0-1	yes	no or don't know	no or don't know	1.22	Selected
1218636	20	166	Milne Bay Province Rural	20-24	never married	primary	employed	poor	rural	southern	no	no	no	no	no	yes	yes	no	yes	< 20	yes	no	0-1	yes	no or don't know	no or don't know	1.22	Selected
1821994	24	167	Milne Bay Province Rural	20-24	married	high/secondary	employed	rich	rural	southern	yes	yes	no	no	yes	yes	yes	yes	yes	>20	yes	no	0-1	yes	no or don't know	no or don't know	1.82	Selected
1821994	22	167	Milne Bay Province Rural	20-24	never married	primary	employed	rich	rural	southern	no	no	no	no	yes	yes	yes	yes	yes	< 20	yes	no	0-1	no	no or don't know	no or don't know	1.82	Selected
1821994	23	167	Milne Bay Province Rural	20-24	married	primary	employed	poor	rural	southern	no	yes	no	no	no	yes	yes	no	yes	< 20	yes	no	0-1	yes	no or don't know	no or don't know	1.82	Selected
1829571	20	168	Milne Bay Province Rural	20-24	married	high/secondary	not employed	poor	rural	southern	yes	yes	no	no	no	yes	yes	no	yes	< 20	yes	no	0-1	yes	no or don't know	no or don't know	1.83	Selected
861337	23	169	Milne Bay Province Rural	20-24	never married	primary	not employed	poor	rural	southern	yes	yes	yes	no	yes	yes	yes	no	yes	< 20	yes	no	0-1	yes	no or don't know	no or don't know	0.86	Selected
861337	20	169	Milne Bay Province Rural	20-24	never married	high/secondary	not employed	poor	rural	southern	yes	yes	no	no	yes	yes	yes	no	yes	< 20	yes	no	0-1	yes	no or don't know	no or don't know	0.86	Selected
861337	20	169	Milne Bay Province Rural	20-24	never married	primary	not employed	middle	rural	southern	yes	yes	no	no	no	yes	yes	yes	yes	< 20	yes	no	0-1	yes	no or don't know	no or don't know	0.86	Selected
1244146	23	170	Milne Bay Province Rural	20-24	married	primary	employed	poor	rural	southern	no	no	no	no	no	no	no	no		>20	yes	no	0-1		no or don't know	no or don't know	1.24	Selected
972166	24	171	Milne Bay Province Rural	20-24	married	primary	not employed	poor	rural	southern	yes	yes	no	no	yes	yes	yes	no	yes	< 20	yes	no	0-1	yes	no or don't know	no or don't know	0.97	Selected
972166	19	171	Milne Bay Province Rural	15-19	never married	primary	employed	poor	rural	southern	yes	yes	no	no	no	no	no	no		< 20	yes	no	2 or more		no or don't know	no or don't know	0.97	Selected
972166	21	171	Milne Bay Province Rural	20-24	never married	primary	employed	poor	rural	southern	yes	no	no	no	no	no	no	no		< 20	yes	no	2 or more		no or don't know	no or don't know	0.97	Selected
760484	18	172	Milne Bay Province Rural	15-19	never married	primary	employed	poor	rural	southern	yes	no	no	no	no	no	yes	no		< 20	yes	no	2 or more		no or don't know	no or don't know	0.76	Selected
240885	24	173	Northern (Oro) Province Urban	20-24	never married	high/secondary	not employed	rich	urban	southern	yes	yes	yes	yes	yes	yes	yes	no	yes	< 20	yes	no	0-1	yes	no or don't know	no or don't know	0.24	Selected
240885	18	173	Northern (Oro) Province Urban	15-19	never married	primary	not employed	rich	urban	southern	yes	yes	no	yes	yes	yes	yes	no	yes	< 20	yes	no	0-1	yes	no or don't know	no or don't know	0.24	Selected
240885	24	173	Northern (Oro) Province Urban	20-24	never married	primary	not employed	rich	urban	southern	yes	yes	yes	yes	no	yes	yes	no	yes	< 20	yes	no	0-1	yes	no or don't know	no or don't know	0.24	Selected
240885	16	173	Northern (Oro) Province Urban	15-19	never married	primary	not employed	rich	urban	southern	yes	no	no	yes	yes	no	no	no		< 20	yes	no	0-1		no or don't know	no or don't know	0.24	Selected
240885	21	173	Northern (Oro) Province Urban	20-24	never married	high/secondary	not employed	rich	urban	southern	yes	yes	yes	yes	yes	yes	yes	no	yes	< 20	yes	no	2 or more	yes	yes	yes	0.24	Selected
240885	20	173	Northern (Oro) Province Urban	20-24	never married	primary	not employed	rich	urban	southern	yes	no	yes	yes	yes	yes	yes	no	yes	< 20	yes	yes	2 or more	yes	no or don't know	no or don't know	0.24	Selected
240885	17	173	Northern (Oro) Province Urban	15-19	never married	no formal education	not employed	rich	urban	southern	yes	yes	no	yes	no	no	no	no		< 20	yes	no	0-1		no or don't know	yes	0.24	Selected
388336	17	174	Northern (Oro) Province Urban	15-19	never married	primary	not employed	middle	urban	southern	yes	yes	yes	yes	yes	yes	yes	no	yes	< 20	yes	no	0-1	yes	no or don't know	no or don't know	0.39	Selected
388336	22	174	Northern (Oro) Province Urban	20-24	married	primary	employed	middle	urban	southern	no	yes	no	no	yes	yes	yes	no	yes	< 20	yes	no	0-1	yes	no or don't know	no or don't know	0.39	Selected
388336	22	174	Northern (Oro) Province Urban	20-24	married	high/secondary	not employed	rich	urban	southern	yes	yes	yes	yes	yes	yes	yes	no	yes	< 20	yes	no	0-1	yes	no or don't know	no or don't know	0.39	Selected
388336	23	174	Northern (Oro) Province Urban	20-24	married	high/secondary	employed	rich	urban	southern	yes	yes	yes	yes	yes	yes	yes	no	no	< 20	yes	no	0-1	yes	no or don't know	no or don't know	0.39	Selected
33830	24	175	Northern (Oro) Province Urban	20-24	married	primary	employed	rich	urban	southern	yes	yes	no	yes	yes	yes	yes	no	yes	< 20	yes	no	0-1	yes	no or don't know	no or don't know	0.03	Selected
33830	21	175	Northern (Oro) Province Urban	20-24	never married	primary	not employed	rich	urban	southern	yes	yes	yes	yes	yes	yes	yes	no	yes	< 20	yes	no	0-1	yes	no or don't know	no or don't know	0.03	Selected
182611	22	176	Northern (Oro) Province Urban	20-24	married	primary	employed	rich	urban	southern	yes	no	no	yes	no	yes	yes	yes	yes	< 20	yes	no	0-1	no	no or don't know	yes	0.18	Selected
182611	19	176	Northern (Oro) Province Urban	15-19	never married	primary	not employed	rich	urban	southern	yes	no	no	yes	yes	yes	yes	no	yes	< 20	yes	no	0-1	no	no or don't know	no or don't know	0.18	Selected
182611	24	175	Northern (Oro) Province Urban	20-24	married	primary	employed	rich	urban	southern	yes	yes	no	yes	yes	yes	yes	no	no	< 20	yes	yes	0-1	yes	no or don't know	no or don't know	0.18	Selected
182611	18	176	Northern (Oro) Province Urban	15-19	never married	primary	not employed	rich	urban	southern	yes	yes	yes	yes	yes	yes	yes	no	yes	< 20	yes	no	0-1	yes	no or don't know	no or don't know	0.18	Selected
182611	19	175	Northern (Oro) Province Urban	15-19	never married	primary	not employed	rich	urban	southern	yes	yes	yes	yes	yes	yes	yes	no	yes	< 20	yes	no	0-1	yes	no or don't know	no or don't know	0.18	Selected
182611	20	176	Northern (Oro) Province Urban	20-24	married	primary	not employed	rich	urban	southern	yes	yes	no	no	yes	yes	yes	no	yes	< 20	yes	no	0-1	yes	no or don't know	no or don't know	0.18	Selected
182611	15	176	Northern (Oro) Province Urban	15-19	never married	primary	employed	rich	urban	southern	yes	yes	no	yes	yes	yes	yes	no	yes	< 20	yes	no	0-1	yes	no or don't know	no or don't know	0.18	Selected
113172	22	177	Northern (Oro) Province Urban	20-24	never married	high/secondary	not employed	rich	urban	southern	yes	yes	yes	yes	yes	yes	yes	no	yes	< 20	yes	no	0-1		no or don't know	no or don't know	0.11	Selected
113172	23	177	Northern (Oro) Province Urban	20-24	never married	high/secondary	not employed	rich	urban	southern	yes	yes	yes	yes	yes	yes	yes	yes	yes	< 20	yes	no	0-1	yes	no or don't know	no or don't know	0.11	Selected
113172	21	177	Northern (Oro) Province Urban	20-24	never married	primary	not employed	rich	urban	southern	yes	yes	yes	yes	yes	yes	yes	yes	yes	< 20	yes	no	0-1	yes	no or don't know	yes	0.11	Selected
113172	21	177	Northern (Oro) Province Urban	20-24	never married	primary	not employed	rich	urban	southern	yes	no	no	yes	yes	yes	yes	no	yes	< 20	yes	no	2 or more	no	no or don't know	no or don't know	0.11	Selected
113172	20	177	Northern (Oro) Province Urban	20-24	never married	primary	employed	rich	urban	southern	yes	no	no	yes	no	yes	yes	no	no	< 20	yes	no	0-1	yes	no or don't know	no or don't know	0.11	Selected
113172	18	177	Northern (Oro) Province Urban	15-19	never married	primary	not employed	rich	urban	southern	yes	yes	yes	no	yes	yes	yes	no	yes	< 20	yes	no	2 or more	yes	no or don't know	no or don't know	0.11	Selected
238976	23	178	Northern (Oro) Province Urban	20-24	never married	high/secondary	employed	rich	urban	southern	yes	yes	yes	yes	yes	yes	yes	no	yes	< 20	yes	no	2 or more	yes	yes	yes	0.24	Selected
238976	21	178	Northern (Oro) Province Urban	20-24	never married	high/secondary	employed	rich	urban	southern	yes	yes	no	yes	no	yes	yes	no	no	< 20	yes	no	0-1	yes	no or don't know	no or don't know	0.24	Selected
545785	24	179	Northern (Oro) Province Rural	20-24	never married	high/secondary	not employed	middle	rural	southern	yes	yes	no	yes	no	yes	yes	no	yes	< 20	yes	no	0-1	yes	no or don't know	no or don't know	0.55	Selected
545785	24	179	Northern (Oro) Province Rural	20-24	never married	high/secondary	not employed	middle	rural	southern	yes	no	yes	yes	yes	yes	yes	no	yes	< 20	yes	no	0-1	yes	no or don't know	no or don't know	0.55	Selected
1386936	19	180	Northern (Oro) Province Rural	15-19	never married	primary	not employed	rich	rural	southern	yes	yes	no	yes	no	yes	yes	no	no	< 20	yes	no	0-1	no	no or don't know	no or don't know	1.39	Selected
1386936	23	180	Northern (Oro) Province Rural	20-24	never married	high/secondary	not employed	rich	rural	southern	yes	yes	yes	yes	yes	yes	yes	no	yes	>20	yes	no	0-1	yes	no or don't know	no or don't know	1.39	Selected
1386936	22	180	Northern (Oro) Province Rural	20-24	never married	high/secondary	not employed	rich	rural	southern	yes	yes	no	yes	no	yes	yes	no	yes	< 20	yes	no	0-1	yes	yes	no or don't know	1.39	Selected
1386936	21	180	Northern (Oro) Province Rural	20-24	never married	high/secondary	not employed	rich	rural	southern	yes	yes	no	no	yes	yes	yes	no	yes	< 20	yes	no	0-1	yes	no or don't know	no or don't know	1.39	Selected
1386936	21	180	Northern (Oro) Province Rural	20-24	never married	high/secondary	not employed	rich	rural	southern	yes	yes	no	yes	yes	yes	yes	no	yes	< 20	yes	no	0-1	yes	no or don't know	no or don't know	1.39	Selected
1386936	21	180	Northern (Oro) Province Rural	20-24	never married	primary	not employed	rich	rural	southern	yes	no	no	yes	no	yes	yes	no	yes	< 20	yes	no	0-1	yes	yes	yes	1.39	Selected
1300252	22	181	Northern (Oro) Province Rural	20-24	never married	high/secondary	employed	poor	rural	southern	yes	yes	no	no	no	yes	yes	no	yes	< 20	yes	no	0-1	yes	no or don't know	no or don't know	1.3	Selected
1300252	22	181	Northern (Oro) Province Rural	20-24	never married	primary	employed	poor	rural	southern	no	no	no	no	no	yes	yes	no	yes	< 20	yes	no	0-1	yes	no or don't know	no or don't know	1.3	Selected
1300252	22	181	Northern (Oro) Province Rural	20-24	married	primary	employed	poor	rural	southern	no	no	no	no	no	yes	yes	no	yes	< 20	yes	no	0-1	yes	no or don't know	no or don't know	1.3	Selected
1300252	24	181	Northern (Oro) Province Rural	20-24	married	high/secondary	employed	middle	rural	southern	yes	yes	no	no	yes	yes	yes	no	yes	< 20	yes	no	0-1	yes	no or don't know	no or don't know	1.3	Selected
449470	22	182	Northern (Oro) Province Rural	20-24	never married	high/secondary	not employed	middle	rural	southern	yes	yes	no	no	no	yes	yes	no	yes	< 20	yes	no	0-1	yes	no or don't know	no or don't know	0.45	Selected
449470	19	182	Northern (Oro) Province Rural	15-19	never married	primary	not employed	middle	rural	southern	yes	no	no	yes	no	yes	yes	no	yes	< 20	yes	no	0-1	yes	no or don't know	no or don't know	0.45	Selected
449470	22	182	Northern (Oro) Province Rural	20-24	never married	high/secondary	not employed	rich	rural	southern	yes	yes	no	yes	no	yes	yes	yes	yes	< 20	yes	no	0-1	no	no or don't know	no or don't know	0.45	Selected
449470	23	182	Northern (Oro) Province Rural	20-24	never married	high/secondary	not employed	rich	rural	southern	yes	yes	no	yes	no	yes	yes	no	yes	< 20	yes	no	0-1	yes	no or don't know	no or don't know	0.45	Selected
449470	21	182	Northern (Oro) Province Rural	20-24	never married	primary	not employed	rich	rural	southern	yes	yes	no	yes	no	yes	yes	no	no	< 20	yes	no	0-1	yes	no or don't know	no or don't know	0.45	Selected
458913	23	183	Northern (Oro) Province Rural	20-24	never married	primary	not employed	middle	rural	southern	no	no	no	no	no	yes	yes	no	no	< 20	yes	no	0-1	no	no or don't know	no or don't know	0.46	Selected
458913	19	183	Northern (Oro) Province Rural	15-19	never married	primary	not employed	poor	rural	southern	no	no	no	no	no	yes	yes	no	no	< 20	yes	no	0-1	no	no or don't know	no or don't know	0.46	Selected
458913	20	183	Northern (Oro) Province Rural	20-24	never married	primary	not employed	poor	rural	southern	no	no	no	no	no	yes	yes	no	yes	< 20	yes	no	0-1	yes	no or don't know	no or don't know	0.46	Selected
499532	23	184	Northern (Oro) Province Rural	20-24	never married	primary	employed	poor	rural	southern	no	no	no	no	no	yes	yes	no	no	>20	yes	no	0-1	yes	no or don't know	no or don't know	0.5	Selected
499532	21	184	Northern (Oro) Province Rural	20-24	never married	primary	employed	middle	rural	southern	yes	yes	no	no	yes	yes	yes	no	yes	< 20	yes	no	0-1	no	no or don't know	no or don't know	0.5	Selected
499532	20	184	Northern (Oro) Province Rural	20-24	never married	high/secondary	not employed	middle	rural	southern	yes	yes	no	no	no	yes	yes	no	no	< 20	yes	no	0-1	no	no or don't know	no or don't know	0.5	Selected
990668	18	185	Northern (Oro) Province Rural	15-19	never married	primary	not employed	poor	rural	southern	yes	no	no	yes	no	yes	yes	no	no	< 20	yes	no	0-1	no	no or don't know	no or don't know	0.99	Selected
270101	23	186	Northern (Oro) Province Rural	20-24	married	primary	not employed	poor	rural	southern	yes	yes	no	no	no	yes	yes	no	no	< 20	yes	no	0-1	yes	no or don't know	no or don't know	0.27	Selected
219666	24	187	Northern (Oro) Province Rural	20-24	never married	primary	not employed	poor	rural	southern	no	yes	no	no	no	yes	yes	no	yes	< 20	yes	no	0-1	yes	no or don't know	no or don't know	0.22	Selected
332071	22	189	Northern (Oro) Province Rural	20-24	never married	primary	not employed	poor	rural	southern	no	no	no	no	no	yes	yes	no	yes	>20	yes	no	0-1	yes	no or don't know	no or don't know	0.33	Selected
346734	20	190	Northern (Oro) Province Rural	20-24	never married	primary	not employed	poor	rural	southern	yes	no	no	no	no	yes	yes	no	yes	< 20	yes	no	0-1	yes	no or don't know	no or don't know	0.35	Selected
346734	21	190	Northern (Oro) Province Rural	20-24	never married	primary	not employed	poor	rural	southern	yes	no	no	no	no	yes	yes	no	yes	< 20	yes	no	0-1	yes	no or don't know	no or don't know	0.35	Selected
346734	19	190	Northern (Oro) Province Rural	15-19	never married	primary	not employed	poor	rural	southern	no	no	no	no	no	yes	yes	no	yes	< 20	yes	no	0-1	no	no or don't know	no or don't know	0.35	Selected
589683	21	191	Northern (Oro) Province Rural	20-24	married	high/secondary	employed	middle	rural	southern	no	no	no	no	no	no	no	no		< 20	yes	no	0-1		no or don't know	no or don't know	0.59	Selected
589683	16	191	Northern (Oro) Province Rural	15-19	never married	primary	not employed	middle	rural	southern	yes	no	no	no	no	yes	yes	no	no	< 20	yes	no	0-1	yes	no or don't know	no or don't know	0.59	Selected
589683	22	191	Northern (Oro) Province Rural	20-24	married	primary	employed	middle	rural	southern	no	yes	no	yes	yes	yes	yes	yes	yes	< 20	yes	no	0-1	yes	yes	yes	0.59	Selected
589683	18	191	Northern (Oro) Province Rural	15-19	never married	primary	not employed	middle	rural	southern	yes	no	no	yes	no	yes	yes	no	no	< 20	yes	no	0-1	yes	no or don't know	no or don't know	0.59	Selected
589683	24	191	Northern (Oro) Province Rural	20-24	married	high/secondary	not employed	middle	rural	southern	yes	yes	no	yes	yes	yes	yes	yes	yes	< 20	yes	no	0-1	yes	no or don't know	no or don't know	0.59	Selected
239127	24	192	Northern (Oro) Province Rural	20-24	never married	primary	not employed	middle	rural	southern	yes	no	no	yes	no	yes	yes	no	yes	< 20	yes	no	0-1	no	no or don't know	no or don't know	0.24	Selected
239127	22	192	Northern (Oro) Province Rural	20-24	divorced/separated	primary	not employed	middle	rural	southern	yes	yes	no	yes	no	yes	yes	no	yes	>20	yes	no	0-1	no	yes	yes	0.24	Selected
770520	23	194	Northern (Oro) Province Rural	20-24	never married	high/secondary	not employed	rich	rural	southern	yes	yes	no	yes	yes	yes	yes	no	no	< 20	yes	no	0-1	yes	no or don't know	no or don't know	0.77	Selected
770520	16	194	Northern (Oro) Province Rural	15-19	never married	primary	not employed	poor	rural	southern	yes	no	no	yes	no	no	no	no		< 20	yes	no	0-1		no or don't know	no or don't know	0.77	Selected
437795	17	195	Northern (Oro) Province Rural	15-19	never married	primary	not employed	rich	rural	southern	no	no	no	no	no	yes	yes	no	no	< 20	yes	no	0-1	yes	no or don't know	no or don't know	0.44	Selected
437795	16	195	Northern (Oro) Province Rural	15-19	never married	primary	not employed	rich	rural	southern	no	no	no	no	yes	yes	yes	no	yes	< 20	yes	no	0-1	yes	no or don't know	no or don't know	0.44	Selected
437795	20	195	Northern (Oro) Province Rural	20-24	never married	primary	employed	poor	rural	southern	no	no	no	no	yes	yes	yes	no	yes	< 20	yes	no	0-1	yes	no or don't know	yes	0.44	Selected
462312	16	196	Northern (Oro) Province Rural	15-19	never married	primary	employed	rich	rural	southern	yes	yes	no	yes	yes	yes	yes	no	yes	< 20	yes	no	0-1	yes	no or don't know	no or don't know	0.46	Selected
462312	22	196	Northern (Oro) Province Rural	20-24	never married	no formal education	not employed	rich	rural	southern	yes	yes	no	yes	yes	yes	yes	yes	yes	< 20	yes	no	0-1	yes	no or don't know	yes	0.46	Selected
357741	24	197	Northern (Oro) Province Rural	20-24	never married	primary	not employed	poor	rural	southern	yes	no	no	no	no	yes	yes	no	yes	< 20	yes	no	0-1	no	no or don't know	no or don't know	0.36	Selected
357741	20	197	Northern (Oro) Province Rural	20-24	never married	primary	not employed	poor	rural	southern	yes	yes	no	no	yes	yes	yes	no	yes	< 20	yes	no	0-1	yes	no or don't know	no or don't know	0.36	Selected
538843	18	198	Northern (Oro) Province Rural	15-19	never married	primary	not employed	poor	rural	southern	yes	no	no	no	no	yes	yes	no	yes	< 20	yes	no	0-1	no	no or don't know	no or don't know	0.54	Selected
538843	17	198	Northern (Oro) Province Rural	15-19	never married	primary	not employed	poor	rural	southern	yes	no	no	no	no	yes	yes	no	yes	< 20	yes	no	0-1	no	no or don't know	no or don't know	0.54	Selected
408751	19	199	Northern (Oro) Province Rural	15-19	never married	primary	not employed	poor	rural	southern	yes	no	no	yes	no	no	no	no		< 20	yes	no	0-1		no or don't know	no or don't know	0.41	Selected
408751	17	199	Northern (Oro) Province Rural	15-19	never married	primary	not employed	poor	rural	southern	yes	no	no	yes	no	no	no	no		< 20	yes	no	0-1		no or don't know	no or don't know	0.41	Selected
408751	21	199	Northern (Oro) Province Rural	20-24	never married	primary	not employed	poor	rural	southern	yes	no	no	yes	no	yes	yes	no	yes	< 20	yes	no	0-1	no	no or don't know	no or don't know	0.41	Selected
184735	19	201	Northern (Oro) Province Rural	15-19	never married	primary	not employed	poor	rural	southern	yes	no	no	yes	no	no	yes	no		< 20	yes	no	0-1		no or don't know	yes	0.18	Selected
184735	18	201	Northern (Oro) Province Rural	15-19	never married	primary	not employed	rich	rural	southern	yes	yes	no	yes	no	yes	yes	no	yes	< 20	yes	no	0-1	yes	no or don't know	no or don't know	0.18	Selected
1155780	24	202	Northern (Oro) Province Rural	20-24	never married	no formal education	employed	middle	rural	southern	yes	no	no	no	yes	no	no	no		>20	yes	no	0-1		no or don't know	no or don't know	1.16	Selected
1155780	20	202	Northern (Oro) Province Rural	20-24	never married	primary	not employed	poor	rural	southern	no	yes	no	no	no	yes	yes	no	no	< 20	yes	no	0-1	no	no or don't know	no or don't know	1.16	Selected
1155780	23	202	Northern (Oro) Province Rural	20-24	never married	high/secondary	employed	middle	rural	southern	yes	yes	no	no	no	yes	yes	yes	yes	< 20	yes	no	0-1	no	yes	yes	1.16	Selected
573641	17	203	Northern (Oro) Province Rural	15-19	never married	primary	not employed	rich	rural	southern	yes	no	no	yes	no	yes	yes	no	yes	< 20	yes	no	0-1	yes	no or don't know	no or don't know	0.57	Selected
573641	22	203	Northern (Oro) Province Rural	20-24	never married	primary	not employed	rich	rural	southern	yes	yes	no	yes	no	yes	yes	no	yes	< 20	yes	no	0-1	yes	no or don't know	no or don't know	0.57	Selected
573641	24	203	Northern (Oro) Province Rural	20-24	married	primary	employed	rich	rural	southern	yes	yes	no	yes	no	yes	yes	no	yes	< 20	yes	no	0-1	yes	no or don't know	no or don't know	0.57	Selected
717984	19	204	Northern (Oro) Province Rural	15-19	never married	primary	not employed	middle	rural	southern	no	yes	no	no	no	yes	yes	no	no	< 20	yes	no	0-1	yes	no or don't know	no or don't know	0.72	Selected
717984	24	204	Northern (Oro) Province Rural	20-24	married	high/secondary	employed	middle	rural	southern	yes	yes	no	no	no	yes	yes	no	no	< 20	yes	no	0-1	yes	no or don't know	no or don't know	0.72	Selected
717984	21	204	Northern (Oro) Province Rural	20-24	married	primary	not employed	middle	rural	southern	no	no	no	no	no	no	no	no		< 20	yes	no	0-1		no or don't know	no or don't know	0.72	Selected
717984	18	204	Northern (Oro) Province Rural	15-19	never married	primary	not employed	poor	rural	southern	no	yes	no	no	no	no	no	no		< 20	yes	no	0-1		no or don't know	no or don't know	0.72	Selected
632067	22	205	Northern (Oro) Province Rural	20-24	never married	primary	not employed	middle	rural	southern	yes	no	no	yes	no	yes	yes	no	no	< 20	yes	no	0-1	yes	no or don't know	no or don't know	0.63	Selected
632067	20	205	Northern (Oro) Province Rural	20-24	never married	primary	not employed	middle	rural	southern	yes	no	no	yes	no	yes	yes	no	no	< 20	yes	no	0-1	yes	no or don't know	no or don't know	0.63	Selected
632067	23	205	Northern (Oro) Province Rural	20-24	married	primary	not employed	poor	rural	southern	no	no	no	no	no	yes	yes	no	yes	>20	yes	no	0-1	yes	no or don't know	no or don't know	0.63	Selected
632067	24	205	Northern (Oro) Province Rural	20-24	married	primary	not employed	poor	rural	southern	yes	no	no	no	no	yes	yes	no	yes	< 20	yes	no	0-1	yes	no or don't know	no or don't know	0.63	Selected
985812	24	206	Northern (Oro) Province Rural	20-24	never married	primary	not employed	poor	rural	southern	no	no	no	no	no	yes	yes	no	yes	< 20	yes	no	0-1	yes	no or don't know	no or don't know	0.99	Selected
982073	23	207	Southern Highlands Province Urban	20-24	never married	high/secondary	not employed	rich	urban	highlands	no	yes	yes	no	yes	yes	yes	yes	yes	< 20	yes	no	0-1	yes	no or don't know	no or don't know	0.98	Selected
982073	16	207	Southern Highlands Province Urban	15-19	never married	primary	employed	rich	urban	highlands	no	no	no	no	yes	yes	yes	no	yes	< 20	yes		0-1	no	no or don't know	no or don't know	0.98	Selected
305546	23	208	Southern Highlands Province Urban	20-24	married	high/secondary	employed	rich	urban	highlands	yes	yes	no	yes	no	yes	yes	no	yes	< 20	yes	no	0-1	no	no or don't know	no or don't know	0.31	Selected
305546	20	208	Southern Highlands Province Urban	20-24	married	high/secondary	employed	rich	urban	highlands	yes	yes	no	yes	yes	yes	yes	no	yes	< 20	yes	yes	0-1	no	no or don't know	no or don't know	0.31	Selected
305546	21	208	Southern Highlands Province Urban	20-24	never married	high/secondary	not employed	rich	urban	highlands	yes	yes	yes	yes	yes	yes	yes	no	yes	>20	yes	no	0-1	yes	no or don't know	no or don't know	0.31	Selected
305546	16	208	Southern Highlands Province Urban	15-19	never married	high/secondary	employed	rich	urban	highlands	yes	yes	yes	yes	no	yes	yes	no	yes	< 20	yes	no	0-1	yes	no or don't know	no or don't know	0.31	Selected
305546	21	208	Southern Highlands Province Urban	20-24	never married	high/secondary	not employed	rich	urban	highlands	yes	yes	no	yes	yes	yes	yes	no	yes	>20	yes		0-1	yes	no or don't know	no or don't know	0.31	Selected
305546	22	208	Southern Highlands Province Urban	20-24	never married	high/secondary	not employed	rich	urban	highlands	yes	yes	yes	yes	yes	yes	yes	yes	yes	< 20	yes	no	0-1	no	no or don't know	no or don't know	0.31	Selected
305546	24	208	Southern Highlands Province Urban	20-24	married	high/secondary	employed	rich	urban	highlands	yes	yes	yes	yes	yes	yes	yes	yes	yes	< 20	yes	no	0-1	no	no or don't know	no or don't know	0.31	Selected
213257	18	209	Southern Highlands Province Urban	15-19	married	no formal education	employed	middle	urban	highlands	yes	no	no	no	yes	yes	yes	yes	yes	< 20	yes	no	0-1	no	no or don't know	no or don't know	0.21	Selected
213257	24	209	Southern Highlands Province Urban	20-24	never married	high/secondary	employed	rich	urban	highlands	yes	yes	yes	yes	yes	yes	yes	yes	yes	< 20	yes	yes	0-1	no	no or don't know	no or don't know	0.21	Selected
952972	23	211	Southern Highlands Province Rural	20-24	never married	high/secondary	not employed	rich	rural	highlands	yes	yes	no	no	yes	yes	yes	no	yes	>20	yes	no	0-1	yes	no or don't know	no or don't know	0.95	Selected
3121398	24	212	Southern Highlands Province Rural	20-24	married	high/secondary	employed	poor	rural	highlands	no	yes	no	no	yes	yes	yes	no	no	>20	yes		0-1	yes	no or don't know	no or don't know	3.12	Selected
1588287	24	213	Southern Highlands Province Rural	20-24	married	no formal education	employed	poor	rural	highlands	no	no	no	no	no	yes	yes	no	no	< 20	yes	no	0-1	no	no or don't know	no or don't know	1.59	Selected
1588287	24	213	Southern Highlands Province Rural	20-24	never married	high/secondary	not employed	poor	rural	highlands	yes	yes	no	no	yes	yes	yes	no	yes	< 20	yes		0-1	no	no or don't know	no or don't know	1.59	Selected
1588287	24	213	Southern Highlands Province Rural	20-24	divorced/separated	high/secondary	employed	poor	rural	highlands	yes	yes	no	no	yes	yes	yes	yes	yes	< 20	yes	no	0-1	yes	no or don't know	no or don't know	1.59	Selected
624280	22	214	Southern Highlands Province Rural	20-24	divorced/separated	primary	not employed	poor	rural	highlands	no	yes	no	no	no	yes	yes	no	no	< 20	yes	no	0-1	yes	no or don't know	no or don't know	0.62	Selected
624280	19	214	Southern Highlands Province Rural	15-19	never married	primary	not employed	poor	rural	highlands	yes	yes	no	no	no	yes	yes	yes	yes	< 20	yes	no	0-1	no	no or don't know	no or don't know	0.62	Selected
624280	19	214	Southern Highlands Province Rural	15-19	never married	high/secondary	not employed	poor	rural	highlands	no	no	no	no	no	yes	yes	no	yes	< 20	yes	no	0-1	no	no or don't know	no or don't know	0.62	Selected
624280	20	214	Southern Highlands Province Rural	20-24	never married	no formal education	not employed	poor	rural	highlands	no	no	no	no	no	yes	yes	no	no	< 20	yes	no	2 or more	no	no or don't know	no or don't know	0.62	Selected
3251456	17	215	Southern Highlands Province Rural	15-19	never married	primary	not employed	middle	rural	highlands	yes	yes	no	no	no	yes	yes	no	yes	< 20	yes	no	0-1	yes	no or don't know	no or don't know	3.25	Selected
1112340	23	216	Southern Highlands Province Rural	20-24	married	high/secondary	employed	poor	rural	highlands	yes	yes	no	no	yes	yes	yes	yes	yes	< 20	yes	no	0-1	yes	no or don't know	no or don't know	1.11	Selected
1112340	22	216	Southern Highlands Province Rural	20-24	never married	high/secondary	not employed	poor	rural	highlands	yes	yes	no	no	yes	yes	yes	no	yes	>20	yes	no	0-1	yes	no or don't know	no or don't know	1.11	Selected
751448	21	217	Southern Highlands Province Rural	20-24	never married	primary	not employed	poor	rural	highlands	no	no	no	no	yes	yes	yes	no	yes	< 20	yes	no	0-1	yes	no or don't know	no or don't know	0.75	Selected
751448	18	217	Southern Highlands Province Rural	15-19	never married	high/secondary	not employed	rich	rural	highlands	yes	yes	yes	yes	yes	yes	yes	yes	yes	< 20	yes	no	0-1	no	no or don't know	no or don't know	0.75	Selected
2010630	22	219	Southern Highlands Province Rural	20-24	never married	primary	not employed	middle	rural	highlands	yes	no	no	yes	yes	yes	yes	no	no	< 20	yes	no	0-1	yes	no or don't know	no or don't know	2.01	Selected
2010630	24	219	Southern Highlands Province Rural	20-24	married	primary	employed	poor	rural	highlands	no	yes	no	no	yes	yes	yes	no	yes	>20	yes	no	0-1	yes	no or don't know	no or don't know	2.01	Selected
2010630	24	219	Southern Highlands Province Rural	20-24	married	primary	not employed	poor	rural	highlands	yes	no	no	no	yes	yes	yes	yes	yes	< 20	yes	no	0-1	no	yes	no or don't know	2.01	Selected
3114553	22	220	Southern Highlands Province Rural	20-24	married	high/secondary	not employed	middle	rural	highlands	yes	yes	no	yes	no	yes	yes	no	no	< 20	yes		0-1	no	no or don't know	no or don't know	3.11	Selected
3114553	17	220	Southern Highlands Province Rural	15-19	never married	primary	employed	poor	rural	highlands	yes	yes	no	yes	no	no	yes	no		< 20	yes	no	0-1		no or don't know	yes	3.11	Selected
1056723	18	221	Southern Highlands Province Rural	15-19	never married	primary	employed	poor	rural	highlands	yes	yes	no	no	no	yes	yes	yes	yes	< 20	yes	no	0-1	yes	no or don't know	no or don't know	1.06	Selected
510631	17	223	Southern Highlands Province Rural	15-19	married	no formal education	not employed	rich	rural	highlands	no	no	no	no	no	no	no	no		< 20	yes	no	0-1		no or don't know	no or don't know	0.51	Selected
510631	19	223	Southern Highlands Province Rural	15-19	never married	high/secondary	not employed	rich	rural	highlands	yes	yes	yes	yes	yes	yes	yes	yes	yes	< 20	yes	no	2 or more	yes	no or don't know	yes	0.51	Selected
510631	17	223	Southern Highlands Province Rural	15-19	never married	high/secondary	not employed	rich	rural	highlands	yes	yes	no	no	yes	yes	yes	yes	yes	< 20	yes	no	0-1	yes	no or don't know	no or don't know	0.51	Selected
1368708	24	224	Southern Highlands Province Rural	20-24	married	primary	employed	rich	rural	highlands	yes	no	no	no	yes	yes	yes	yes	yes	< 20	yes	no	2 or more	yes	no or don't know	no or don't know	1.37	Selected
1368708	20	224	Southern Highlands Province Rural	20-24	never married	primary	employed	poor	rural	highlands	yes	no	no	no	no	no	no	no		< 20	yes	yes	0-1		no or don't know	no or don't know	1.37	Selected
1368708	19	224	Southern Highlands Province Rural	15-19	never married	high/secondary	not employed	middle	rural	highlands	yes	yes	no	yes	no	yes	yes	no	yes	< 20	yes	no	2 or more	yes	no or don't know	no or don't know	1.37	Selected
1368708	16	224	Southern Highlands Province Rural	15-19	never married	no formal education	not employed	middle	rural	highlands	yes	no	no	no	no	yes	yes	no	no	< 20	yes	no	2 or more	yes	no or don't know	no or don't know	1.37	Selected
1368708	24	224	Southern Highlands Province Rural	20-24	married	no formal education	not employed	poor	rural	highlands	no	no	no	no	yes	no	yes	no		< 20	yes	no	2 or more		no or don't know	no or don't know	1.37	Selected
966147	19	225	Southern Highlands Province Rural	15-19	married	high/secondary	not employed	poor	rural	highlands	no	no	no	no	no	no	no	no		< 20	yes	no	0-1		no or don't know	no or don't know	0.97	Selected
966147	19	225	Southern Highlands Province Rural	15-19	married	high/secondary	employed	middle	rural	highlands	no	yes	yes	yes	yes	yes	yes	yes	yes	< 20	yes	no	0-1	no	no or don't know	no or don't know	0.97	Selected
966147	24	225	Southern Highlands Province Rural	20-24	married	primary	employed	poor	rural	highlands	no	no	no	no	no	yes	yes	yes	yes	< 20	yes	no	0-1	no	no or don't know	no or don't know	0.97	Selected
858797	23	226	Southern Highlands Province Rural	20-24	married	no formal education	employed	poor	rural	highlands	no	no	no	no	no	no	no	no		>20	yes	no	0-1		no or don't know	no or don't know	0.86	Selected
666778	20	234	Southern Highlands Province Rural	20-24	married	primary	employed	poor	rural	highlands	yes	no	no	no	no	yes	yes	no	yes	< 20	yes	no	0-1	no	no or don't know	no or don't know	0.67	Selected
795651	24	235	Southern Highlands Province Rural	20-24	married	high/secondary	employed	poor	rural	highlands	no	no	no	no	no	yes	yes	no	yes	>20	yes	no	0-1	yes	no or don't know	no or don't know	0.8	Selected
2210990	21	236	Southern Highlands Province Rural	20-24	married	high/secondary	not employed	rich	rural	highlands	yes	yes	yes	yes	yes	yes	yes	no	yes	< 20	yes	no	0-1	yes	no or don't know	no or don't know	2.21	Selected
966147	24	241	Southern Highlands Province Rural	20-24	married	primary	employed	poor	rural	highlands	no	no	no	no	no	yes	yes	yes	yes	>20	yes	no	0-1	no	no or don't know	yes	0.97	Selected
882134	20	243	Southern Highlands Province Rural	20-24	married	no formal education	employed	poor	rural	highlands	no	no	no	no	no	yes	yes	yes	yes	< 20	yes	no	0-1	yes	yes	no or don't know	0.88	Selected
200731	16	247	Enga Province Urban	15-19	never married	primary	not employed	rich	urban	highlands	no	no	no	yes	no	yes	yes	no	yes	< 20	yes	no	0-1	yes	no or don't know	no or don't know	0.2	Selected
200731	21	247	Enga Province Urban	20-24	never married	high/secondary	employed	middle	urban	highlands	yes	yes	yes	yes	no	yes	yes	no	yes	< 20	yes	no	2 or more	yes	yes	no or don't know	0.2	Selected
200731	22	247	Enga Province Urban	20-24	never married	high/secondary	not employed	rich	urban	highlands	yes	yes	yes	yes	yes	yes	yes	no	yes	< 20	yes	no	0-1	yes	no or don't know	no or don't know	0.2	Selected
516230	20	248	Enga Province Urban	20-24	never married	college/tertiary	employed	rich	urban	highlands	yes	yes	yes	yes	yes	yes	yes	yes	yes	< 20	yes	no	0-1	no	no or don't know	no or don't know	0.52	Selected
516230	20	248	Enga Province Urban	20-24	never married	high/secondary	not employed	rich	urban	highlands	yes	yes	no	yes	yes	yes	yes	yes	yes	< 20	yes	no	0-1	yes	no or don't know	no or don't know	0.52	Selected
516230	23	248	Enga Province Urban	20-24	never married	high/secondary	employed	rich	urban	highlands	yes	yes	no	yes	no	yes	yes	yes	yes	< 20	yes	no	0-1	yes	no or don't know	no or don't know	0.52	Selected
96669	23	249	Enga Province Urban	20-24	never married	high/secondary	not employed	rich	urban	highlands	no	yes	yes	yes	yes	yes	yes	yes	yes	>20	yes	no	0-1	no	no or don't know	no or don't know	0.1	Selected
96669	19	249	Enga Province Urban	15-19	never married	high/secondary	not employed	rich	urban	highlands	yes	yes	yes	yes	yes	yes	yes	no	yes	< 20	yes	no	0-1	no	no or don't know	no or don't know	0.1	Selected
96669	17	249	Enga Province Urban	15-19	never married	high/secondary	not employed	rich	urban	highlands	yes	yes	yes	yes	yes	yes	yes	no	yes	< 20	yes	no	0-1	yes	no or don't know	no or don't know	0.1	Selected
445981	22	252	Enga Province Rural	20-24	never married	college/tertiary	not employed	poor	rural	highlands	yes	yes	yes	yes	yes	yes	yes	no	yes	< 20	yes	no	0-1	yes	no or don't know	no or don't know	0.45	Selected
445981	20	252	Enga Province Rural	20-24	married	high/secondary	not employed	poor	rural	highlands	no	no	no	no	yes	yes	yes	no	no	< 20	yes	no	0-1	yes	no or don't know	no or don't know	0.45	Selected
445981	20	252	Enga Province Rural	20-24	never married	high/secondary	not employed	poor	rural	highlands	no	no	no	no	yes	yes	yes	no	yes	< 20	yes	no	0-1	no	no or don't know	no or don't know	0.45	Selected
2442278	22	253	Enga Province Rural	20-24	never married	primary	employed	poor	rural	highlands	yes	yes	yes	no	yes	yes	yes	yes	yes	< 20	yes	no	0-1	yes	no or don't know	no or don't know	2.44	Selected
1893651	20	255	Enga Province Rural	20-24	never married	high/secondary	employed	poor	rural	highlands	yes	yes	no	no	no	yes	yes	no	yes	< 20	yes	no	0-1	yes	no or don't know	no or don't know	1.89	Selected
1176111	23	257	Enga Province Rural	20-24	divorced/separated	primary	not employed	poor	rural	highlands	yes	yes	no	no	no	yes	yes	no	no	< 20	yes	no	0-1	yes	no or don't know	no or don't know	1.18	Selected
2445073	22	258	Enga Province Rural	20-24	married	no formal education	not employed	poor	rural	highlands	no	no	no	no	no	yes	yes	no	no	>20	yes	no	0-1	yes	no or don't know	no or don't know	2.45	Selected
306516	18	261	Enga Province Rural	15-19	never married	no formal education	employed	poor	rural	highlands	no	no	no	no	no	no	no	no		< 20	yes	no	0-1		no or don't know	no or don't know	0.31	Selected
949775	18	268	Enga Province Rural	15-19	married	primary	not employed	rich	rural	highlands	yes	yes	no	yes	yes	yes	yes	no	yes	< 20	yes		0-1	no	no or don't know	no or don't know	0.95	Selected
949775	24	268	Enga Province Rural	20-24	divorced/separated	high/secondary	not employed	rich	rural	highlands	yes	yes	yes	yes	yes	yes	yes	no	no	>20	yes	no	0-1	yes	no or don't know	no or don't know	0.95	Selected
1858255	21	269	Enga Province Rural	20-24	never married	high/secondary	employed	poor	rural	highlands	yes	yes	yes	yes	yes	yes	yes	no	yes	< 20	yes	yes	0-1	no	no or don't know	no or don't know	1.86	Selected
1858255	24	269	Enga Province Rural	20-24	married	primary	not employed	poor	rural	highlands	no	no	no	no	no	yes	yes	no	no	< 20	yes	yes	2 or more	yes	no or don't know	no or don't know	1.86	Selected
1101188	20	271	Enga Province Rural	20-24	never married	no formal education	employed	poor	rural	highlands	no	no	no	no	no	no	no	no		< 20	yes	no	0-1		no or don't know	no or don't know	1.1	Selected
1796313	21	272	Enga Province Rural	20-24	never married	college/tertiary	not employed	rich	rural	highlands	yes	yes	no	yes	yes	yes	yes	no	yes	< 20	yes	no	0-1	no	no or don't know	yes	1.8	Selected
1796313	23	272	Enga Province Rural	20-24	never married	high/secondary	not employed	rich	rural	highlands	yes	yes	yes	yes	yes	yes	yes	no	yes	< 20	yes	yes	0-1	yes	no or don't know	no or don't know	1.8	Selected
1796313	22	272	Enga Province Rural	20-24	married	primary	not employed	poor	rural	highlands	no	yes	yes	no	no	yes	yes	no	yes	< 20	yes	no	0-1	yes	no or don't know	no or don't know	1.8	Selected
1189283	20	273	Enga Province Rural	20-24	never married	high/secondary	employed	rich	rural	highlands	yes	yes	no	yes	yes	yes	yes	no	yes	< 20	yes	no	0-1	yes	no or don't know	no or don't know	1.19	Selected
1189283	18	273	Enga Province Rural	15-19	never married	primary	not employed	rich	rural	highlands	yes	yes	no	yes	no	yes	yes	no	yes	< 20	yes	no	0-1	no	no or don't know	no or don't know	1.19	Selected
1189283	20	273	Enga Province Rural	20-24	married	no formal education	not employed	poor	rural	highlands	no	no	no	no	no	yes	yes	no	no	< 20	yes	no	0-1	no	no or don't know	no or don't know	1.19	Selected
687086	15	275	Enga Province Rural	15-19	never married	primary	not employed	rich	rural	highlands	no	no	no	no	no	no	no	no		< 20	yes	no	0-1		no or don't know	no or don't know	0.69	Selected
687086	20	275	Enga Province Rural	20-24	never married	primary	not employed	poor	rural	highlands	no	no	no	no	no	no	yes	no		< 20	yes	no	0-1		no or don't know	no or don't know	0.69	Selected
1275273	18	276	Enga Province Rural	15-19	never married	primary	not employed	poor	rural	highlands	no	yes	no	no	no	yes	yes	no	yes	< 20	yes	no	0-1	yes	no or don't know	no or don't know	1.28	Selected
1275273	18	276	Enga Province Rural	15-19	married	primary	not employed	poor	rural	highlands	no	yes	no	yes	yes	yes	yes	no	yes	< 20	yes	no	0-1	yes	no or don't know	no or don't know	1.28	Selected
1275273	24	276	Enga Province Rural	20-24	married	college/tertiary	employed	middle	rural	highlands	yes	yes	yes	yes	yes	yes	yes	no	yes	>20	yes	no	0-1	yes	no or don't know	no or don't know	1.28	Selected
1275273	17	276	Enga Province Rural	15-19	never married	primary	not employed	middle	rural	highlands	no	yes	no	no	no	no	yes	no		< 20	yes		0-1		no or don't know	no or don't know	1.28	Selected
1275273	23	276	Enga Province Rural	20-24	married	primary	employed	middle	rural	highlands	yes	yes	no	yes	no	yes	yes	no	yes	>20	yes		0-1	yes	no or don't know	no or don't know	1.28	Selected
1275273	23	276	Enga Province Rural	20-24	married	no formal education	employed	middle	rural	highlands	yes	no	no	no	yes	yes	yes	no	no	>20	yes	no	0-1	no	no or don't know	no or don't know	1.28	Selected
1275273	23	276	Enga Province Rural	20-24	married	high/secondary	not employed	poor	rural	highlands	no	yes	yes	no	yes	yes	yes	no	yes	< 20	yes	no	0-1	yes	no or don't know	no or don't know	1.28	Selected
832055	22	277	Enga Province Rural	20-24	married	high/secondary	not employed	poor	rural	highlands	no	yes	no	no	no	no	no	no		< 20	yes		0-1		no or don't know	yes	0.83	Selected
613224	23	278	Enga Province Rural	20-24	married	high/secondary	not employed	rich	rural	highlands	no	yes	no	yes	no	yes	yes	yes	yes	< 20	yes	no	0-1	yes	no or don't know	no or don't know	0.61	Selected
1407436	23	279	Enga Province Rural	20-24	married	high/secondary	not employed	rich	rural	highlands	yes	yes	yes	yes	yes	yes	yes	yes	yes	>20	yes	no	0-1	yes	no or don't know	no or don't know	1.41	Selected
1407436	21	279	Enga Province Rural	20-24	married	high/secondary	not employed	rich	rural	highlands	yes	yes	yes	yes	yes	yes	yes	yes	yes	< 20	yes	no	2 or more	yes	no or don't know	no or don't know	1.41	Selected
2265544	22	280	Enga Province Rural	20-24	married	high/secondary	not employed	rich	rural	highlands	no	no	no	yes	yes	yes	yes	no	yes	< 20	yes	no	0-1	yes	no or don't know	no or don't know	2.27	Selected
327927	19	281	Enga Province Rural	15-19	never married	high/secondary	not employed	poor	rural	highlands	yes	yes	yes	yes	yes	yes	yes	no	yes	< 20	yes	no	2 or more	yes	no or don't know	no or don't know	0.33	Selected
452008	24	282	Enga Province Rural	20-24	never married	high/secondary	employed	rich	rural	highlands	yes	yes	yes	yes	yes	yes	yes	no	yes	>20	yes	no	0-1	yes	yes	yes	0.45	Selected
482142	18	283	Enga Province Rural	15-19	never married	primary	not employed	rich	rural	highlands	no	yes	yes	yes	yes	yes	yes	no	yes	< 20	yes	no	0-1	yes	no or don't know	no or don't know	0.48	Selected
482142	20	283	Enga Province Rural	20-24	never married	primary	not employed	poor	rural	highlands	no	no	no	no	no	yes	yes	no	yes	< 20	yes	no	0-1	yes	no or don't know	no or don't know	0.48	Selected
690322	20	284	Western Highlands Province Urban	20-24	never married	high/secondary	not employed	rich	urban	highlands	no	yes	yes	no	yes	yes	yes	yes	yes	< 20	yes	no	0-1	yes	no or don't know	no or don't know	0.69	Selected
543747	18	285	Western Highlands Province Urban	15-19	never married	primary	not employed	rich	urban	highlands	yes	yes	no	no	yes	yes	yes	no	yes	< 20	yes	no	0-1	no	no or don't know	no or don't know	0.54	Selected
607554	17	286	Western Highlands Province Urban	15-19	never married	primary	not employed	rich	urban	highlands	yes	yes	yes	yes	yes	yes	yes	no	yes	< 20	yes	no	0-1	no	no or don't know	no or don't know	0.61	Selected
607554	24	286	Western Highlands Province Urban	20-24	married	high/secondary	not employed	rich	urban	highlands	yes	yes	no	yes	no	yes	yes	no	yes	< 20	yes	no	0-1	yes	no or don't know	no or don't know	0.61	Selected
607554	19	286	Western Highlands Province Urban	15-19	never married	high/secondary	not employed	rich	urban	highlands	yes	yes	no	yes	no	yes	yes	yes	yes	< 20	yes	no	2 or more	no	yes	no or don't know	0.61	Selected
607554	18	286	Western Highlands Province Urban	15-19	never married	high/secondary	not employed	rich	urban	highlands	yes	yes	yes	yes	yes	yes	yes	no	yes	< 20	yes	no	0-1	no	no or don't know	no or don't know	0.61	Selected
607554	18	286	Western Highlands Province Urban	15-19	never married	high/secondary	not employed	rich	urban	highlands	yes	yes	no	yes	yes	yes	yes	no	yes	< 20	yes	no	0-1		no or don't know	no or don't know	0.61	Selected
498218	20	287	Western Highlands Province Urban	20-24	never married	primary	not employed	rich	urban	highlands	yes	yes	no	yes	no	yes	yes	no	yes	< 20	yes	no	2 or more	no	no or don't know	no or don't know	0.5	Selected
498218	21	287	Western Highlands Province Urban	20-24	never married	high/secondary	not employed	rich	urban	highlands	yes	yes	no	no	no	yes	yes	no	yes	< 20	yes	no	2 or more	no	no or don't know	yes	0.5	Selected
498218	22	287	Western Highlands Province Urban	20-24	divorced/separated	primary	not employed	rich	urban	highlands	yes	yes	no	no	no	yes	yes	no	yes	< 20	yes	no	0-1	no	no or don't know	no or don't know	0.5	Selected
498218	24	287	Western Highlands Province Urban	20-24	never married	primary	not employed	rich	urban	highlands	yes	yes	yes	no	yes	yes	yes	no	yes	< 20	yes	no	0-1	no	no or don't know	no or don't know	0.5	Selected
498218	21	287	Western Highlands Province Urban	20-24	never married	high/secondary	not employed	rich	urban	highlands	yes	yes	yes	no	yes	yes	yes	no	yes	< 20	yes	no	2 or more	yes	no or don't know	no or don't know	0.5	Selected
739025	16	288	Western Highlands Province Urban	15-19	never married	high/secondary	not employed	rich	urban	highlands	no	yes	no	no	no	yes	yes	no	yes	< 20	yes	no	2 or more	yes	no or don't know	no or don't know	0.74	Selected
739025	21	288	Western Highlands Province Urban	20-24	never married	high/secondary	not employed	rich	urban	highlands	yes	yes	no	yes	yes	yes	yes	yes	yes	< 20	yes	yes	0-1	no	no or don't know	yes	0.74	Selected
739025	16	288	Western Highlands Province Urban	15-19	never married	high/secondary	not employed	rich	urban	highlands	yes	yes	no	yes	no	yes	yes	no	yes	< 20	yes	no	0-1	yes	no or don't know	no or don't know	0.74	Selected
739025	18	288	Western Highlands Province Urban	15-19	never married	no formal education	not employed	rich	urban	highlands	yes	no	no	yes	no	yes	yes	no	no	< 20	yes	no	0-1	no	no or don't know	yes	0.74	Selected
739025	20	288	Western Highlands Province Urban	20-24	married	primary	employed	rich	urban	highlands	yes	yes	yes	yes	no	yes	yes	no	yes	< 20	yes	no	0-1		no or don't know	no or don't know	0.74	Selected
739025	18	288	Western Highlands Province Urban	15-19	married	primary	employed	rich	urban	highlands	yes	yes	no	yes	yes	yes	yes	yes	yes	< 20	yes	no	2 or more	no	no or don't know	no or don't know	0.74	Selected
739025	24	288	Western Highlands Province Urban	20-24	never married	primary	not employed	rich	urban	highlands	yes	yes	no	yes	no	yes	yes	no	yes	< 20	yes	no	2 or more	no	no or don't know	no or don't know	0.74	Selected
739025	23	288	Western Highlands Province Urban	20-24	married	primary	employed	rich	urban	highlands	yes	no	no	yes	yes	yes	yes	no	no	< 20	yes	no	2 or more	no	no or don't know	no or don't know	0.74	Selected
680460	19	289	Western Highlands Province Urban	15-19	never married	high/secondary	not employed	rich	urban	highlands	yes	yes	no	yes	yes	yes	yes	no	yes	< 20	yes	no	0-1	yes	no or don't know	no or don't know	0.68	Selected
680460	24	289	Western Highlands Province Urban	20-24	never married	high/secondary	not employed	rich	urban	highlands	yes	yes	no	yes	no	yes	yes	no	yes	< 20	yes	no	0-1	no	no or don't know	no or don't know	0.68	Selected
680460	22	289	Western Highlands Province Urban	20-24	never married	high/secondary	not employed	rich	urban	highlands	yes	yes	yes	yes	yes	yes	yes	yes	yes	< 20	yes	no	0-1	no	no or don't know	no or don't know	0.68	Selected
680460	20	289	Western Highlands Province Urban	20-24	never married	high/secondary	not employed	rich	urban	highlands	yes	yes	yes	yes	yes	yes	yes	yes	yes	< 20	yes		0-1	no	yes	no or don't know	0.68	Selected
345901	22	290	Western Highlands Province Urban	20-24	married	primary	not employed	rich	urban	highlands	yes	yes	yes	yes	no	yes	yes	yes	yes	< 20	yes	no	0-1	no	no or don't know	yes	0.35	Selected
345901	22	290	Western Highlands Province Urban	20-24	never married	high/secondary	not employed	rich	urban	highlands	yes	yes	no	yes	yes	yes	yes	yes	yes	< 20	yes	no	0-1	no	yes	yes	0.35	Selected
345901	19	290	Western Highlands Province Urban	15-19	never married	primary	employed	rich	urban	highlands	yes	yes	yes	yes	yes	yes	yes	no	yes	< 20	yes	no	0-1	yes	no or don't know	no or don't know	0.35	Selected
345901	18	290	Western Highlands Province Urban	15-19	never married	high/secondary	not employed	rich	urban	highlands	no	yes	yes	yes	no	yes	yes	yes	yes	< 20	yes	no	0-1	yes	yes	yes	0.35	Selected
345901	24	290	Western Highlands Province Urban	20-24	married	high/secondary	employed	rich	urban	highlands	yes	yes	no	yes	yes	yes	yes	yes	yes	< 20	yes	no	0-1	no	no or don't know	no or don't know	0.35	Selected
702237	22	291	Western Highlands Province Rural	20-24	never married	high/secondary	not employed	poor	rural	highlands	yes	yes	no	yes	no	yes	yes	yes	yes	< 20	yes	no	2 or more	no	no or don't know	no or don't know	0.7	Selected
702237	18	291	Western Highlands Province Rural	15-19	never married	primary	not employed	middle	rural	highlands	yes	yes	yes	yes	yes	yes	yes	no	yes	< 20	yes	no	0-1	yes	no or don't know	no or don't know	0.7	Selected
865918	20	295	Western Highlands Province Rural	20-24	never married	high/secondary	not employed	poor	rural	highlands	yes	yes	no	yes	no	yes	yes	no	yes	>20	yes	yes	2 or more	yes	yes	yes	0.87	Selected
865918	24	295	Western Highlands Province Rural	20-24	married	primary	not employed	poor	rural	highlands	yes	yes	no	yes	yes	yes	yes	no	yes	< 20	yes	no	0-1	yes	no or don't know	no or don't know	0.87	Selected
865918	24	295	Western Highlands Province Rural	20-24	never married	high/secondary	not employed	middle	rural	highlands	no	yes	yes	yes	yes	yes	yes	no	yes	>20	yes	no	0-1	yes	no or don't know	no or don't know	0.87	Selected
865918	20	295	Western Highlands Province Rural	20-24	never married	high/secondary	not employed	middle	rural	highlands	no	yes	yes	no	yes	yes	yes	no	yes	>20	yes	no	2 or more	yes	no or don't know	no or don't know	0.87	Selected
435565	24	296	Western Highlands Province Rural	20-24	married	primary	not employed	rich	rural	highlands	no	no	no	no	yes	yes	yes	no	yes	< 20	yes	no	2 or more	yes	no or don't know	no or don't know	0.44	Selected
1461305	23	297	Western Highlands Province Rural	20-24	married	primary	employed	middle	rural	highlands	no	yes	no	no	yes	yes	yes	yes	yes	< 20	yes	no	0-1	yes	no or don't know	no or don't know	1.46	Selected
1461305	20	297	Western Highlands Province Rural	20-24	never married	primary	not employed	poor	rural	highlands	yes	yes	yes	yes	yes	yes	yes	yes	yes	< 20	yes	no	0-1	yes	no or don't know	no or don't know	1.46	Selected
1461305	18	297	Western Highlands Province Rural	15-19	never married	primary	not employed	poor	rural	highlands	yes	yes	no	yes	no	yes	yes	yes	yes	< 20	yes	no	0-1	yes	no or don't know	no or don't know	1.46	Selected
901865	17	298	Western Highlands Province Rural	15-19	never married	high/secondary	not employed	poor	rural	highlands	yes	yes	yes	no	yes	yes	yes	yes	yes	< 20	yes	yes	0-1	yes	no or don't know	no or don't know	0.9	Selected
901865	18	298	Western Highlands Province Rural	15-19	never married	high/secondary	not employed	middle	rural	highlands	yes	yes	yes	no	yes	yes	yes	no	no	< 20	yes	no	0-1	no	no or don't know	no or don't know	0.9	Selected
1079517	23	299	Western Highlands Province Rural	20-24	never married	high/secondary	not employed	middle	rural	highlands	yes	yes	no	no	yes	yes	yes	yes	yes	< 20	yes	no	2 or more	no	no or don't know	no or don't know	1.08	Selected
529379	19	300	Western Highlands Province Rural	15-19	never married	high/secondary	employed	rich	rural	highlands	yes	yes	yes	yes	yes	yes	yes	no	no	< 20	yes	no	0-1	yes	no or don't know	no or don't know	0.53	Selected
529379	18	300	Western Highlands Province Rural	15-19	never married	high/secondary	not employed	rich	rural	highlands	no	yes	yes	yes	yes	yes	yes	no	yes	< 20	yes	no	0-1	yes	no or don't know	no or don't know	0.53	Selected
1371846	24	301	Western Highlands Province Rural	20-24	never married	high/secondary	not employed	rich	rural	highlands	yes	yes	yes	yes	yes	yes	yes	no	yes	< 20	yes	no	2 or more	yes	no or don't know	no or don't know	1.37	Selected
1371846	19	301	Western Highlands Province Rural	15-19	never married	high/secondary	not employed	rich	rural	highlands	yes	yes	yes	yes	yes	yes	yes	yes	yes	< 20	yes	no	2 or more	yes	no or don't know	no or don't know	1.37	Selected
1371846	18	301	Western Highlands Province Rural	15-19	never married	high/secondary	not employed	rich	rural	highlands	yes	yes	yes	yes	yes	yes	yes	no	yes	< 20	yes	no	0-1	no	no or don't know	no or don't know	1.37	Selected
1371846	18	301	Western Highlands Province Rural	15-19	never married	high/secondary	not employed	rich	rural	highlands	yes	yes	yes	yes	yes	yes	yes	no	yes	< 20	yes	yes	2 or more	no	no or don't know	no or don't know	1.37	Selected
1292380	23	303	Western Highlands Province Rural	20-24	married	high/secondary	employed	rich	rural	highlands	yes	yes	yes	yes	yes	yes	yes	no	yes	< 20	yes	no	0-1	no	no or don't know	no or don't know	1.29	Selected
1292380	23	303	Western Highlands Province Rural	20-24	never married	primary	not employed	poor	rural	highlands	yes	yes	yes	yes	yes	yes	yes	yes	yes	< 20	yes	yes	0-1	yes	yes	no or don't know	1.29	Selected
1292380	18	303	Western Highlands Province Rural	15-19	never married	primary	not employed	poor	rural	highlands	yes	yes	yes	yes	yes	yes	yes	no	yes	< 20	yes	no	0-1	no	no or don't know	no or don't know	1.29	Selected
1292380	19	303	Western Highlands Province Rural	15-19	never married	high/secondary	not employed	rich	rural	highlands	yes	yes	yes	yes	yes	yes	yes	yes	yes	< 20	yes	yes	0-1	yes	no or don't know	no or don't know	1.29	Selected
1377509	21	304	Western Highlands Province Rural	20-24	never married	primary	not employed	rich	rural	highlands	yes	no	no	no	no	yes	yes	no	yes	< 20	yes	yes	2 or more	yes	no or don't know	no or don't know	1.38	Selected
1399186	24	306	Western Highlands Province Rural	20-24	divorced/separated	primary	not employed	poor	rural	highlands	yes	no	no	no	no	yes	yes	yes	yes	< 20	yes	yes	2 or more	no	yes	yes	1.4	Selected
1399186	23	306	Western Highlands Province Rural	20-24	married	primary	not employed	poor	rural	highlands	yes	yes	yes	no	yes	yes	yes	yes	yes	< 20	yes	yes	0-1	yes	no or don't know	yes	1.4	Selected
1399186	20	306	Western Highlands Province Rural	20-24	never married	primary	not employed	poor	rural	highlands	yes	no	no	no	no	yes	yes	no	yes	< 20	yes	yes	0-1	no	no or don't know	yes	1.4	Selected
1399186	19	306	Western Highlands Province Rural	15-19	never married	high/secondary	employed	middle	rural	highlands	yes	yes	no	yes	yes	yes	yes	no	yes	< 20	yes	yes	0-1	yes	no or don't know	no or don't know	1.4	Selected
1399186	21	306	Western Highlands Province Rural	20-24	never married	primary	not employed	middle	rural	highlands	no	yes	yes	yes	no	yes	yes	no	no	< 20	yes	yes	2 or more	yes	yes	yes	1.4	Selected
1399186	23	306	Western Highlands Province Rural	20-24	divorced/separated	high/secondary	employed	rich	rural	highlands	yes	yes	no	yes	yes	yes	yes	no	yes	< 20	yes	no	2 or more	yes	no or don't know	yes	1.4	Selected
521358	23	307	Western Highlands Province Rural	20-24	married	high/secondary	not employed	rich	rural	highlands	no	yes	no	yes	yes	yes	yes	no	yes	< 20	yes	no	0-1	no	no or don't know	no or don't know	0.52	Selected
521358	20	307	Western Highlands Province Rural	20-24	married	high/secondary	not employed	middle	rural	highlands	yes	yes	no	yes	no	yes	yes	yes	yes	< 20	yes	no	0-1	no	no or don't know	no or don't know	0.52	Selected
521358	20	307	Western Highlands Province Rural	20-24	never married	high/secondary	not employed	rich	rural	highlands	yes	yes	yes	yes	yes	yes	yes	yes	yes	< 20	yes	no	2 or more	yes	no or don't know	no or don't know	0.52	Selected
510163	18	308	Western Highlands Province Rural	15-19	never married	high/secondary	not employed	middle	rural	highlands	no	yes	yes	no	yes	yes	yes	no	yes	< 20	yes	no	0-1	no	no or don't know	no or don't know	0.51	Selected
510163	19	308	Western Highlands Province Rural	15-19	never married	high/secondary	not employed	poor	rural	highlands	yes	yes	no	yes	no	yes	yes	no	yes	< 20	yes	no	0-1	no	no or don't know	no or don't know	0.51	Selected
559506	20	311	Western Highlands Province Rural	20-24	married	no formal education	not employed	poor	rural	highlands	yes	no	no	no	yes	yes	yes	no	no	>20	yes	no	0-1	no	no or don't know	no or don't know	0.56	Selected
559506	17	311	Western Highlands Province Rural	15-19	never married	high/secondary	not employed	middle	rural	highlands	yes	yes	no	no	no	yes	yes	no	yes	< 20	yes	no	0-1	yes	no or don't know	no or don't know	0.56	Selected
676289	20	312	Western Highlands Province Rural	20-24	never married	high/secondary	not employed	poor	rural	highlands	yes	yes	no	yes	yes	yes	yes	no	yes	< 20	yes	no	0-1	no	no or don't know	no or don't know	0.68	Selected
676289	22	312	Western Highlands Province Rural	20-24	married	high/secondary	employed	poor	rural	highlands	no	no	no	no	no	yes	yes	yes	yes	< 20	yes	no	0-1	no	no or don't know	no or don't know	0.68	Selected
676289	19	312	Western Highlands Province Rural	15-19	never married	high/secondary	not employed	poor	rural	highlands	no	yes	yes	no	yes	yes	yes	no	yes	< 20	yes	no	0-1	yes	yes	yes	0.68	Selected
1549501	20	313	Western Highlands Province Rural	20-24	never married	primary	not employed	poor	rural	highlands	yes	yes	no	yes	no	yes	yes	no	no	< 20	yes	no	0-1	no	no or don't know	no or don't know	1.55	Selected
1549501	20	313	Western Highlands Province Rural	20-24	never married	primary	not employed	poor	rural	highlands	no	no	no	no	no	yes	yes	yes	yes	< 20	yes	yes	2 or more	yes	yes	yes	1.55	Selected
537650	23	314	Western Highlands Province Rural	20-24	never married	high/secondary	not employed	poor	rural	highlands	yes	yes	no	yes	no	yes	yes	no	yes	< 20	yes	no	0-1	no	no or don't know	no or don't know	0.54	Selected
537650	24	314	Western Highlands Province Rural	20-24	married	primary	not employed	poor	rural	highlands	no	no	no	no	yes	yes	yes	no	no	< 20	yes	no	0-1	no	yes	yes	0.54	Selected
537650	18	314	Western Highlands Province Rural	15-19	never married	high/secondary	not employed	poor	rural	highlands	no	no	yes	no	yes	yes	yes	no	yes	< 20	yes	no	0-1	yes	no or don't know	yes	0.54	Selected
537650	22	314	Western Highlands Province Rural	20-24	never married	high/secondary	not employed	middle	rural	highlands	yes	yes	no	no	yes	yes	yes	no	no	< 20	yes	no	0-1	no	no or don't know	no or don't know	0.54	Selected
537650	24	314	Western Highlands Province Rural	20-24	married	primary	not employed	middle	rural	highlands	no	no	no	no	yes	yes	yes	no	no	>20	yes	no	0-1	no	no or don't know	no or don't know	0.54	Selected
464995	23	315	Western Highlands Province Rural	20-24	never married	primary	not employed	poor	rural	highlands	yes	no	no	no	no	yes	yes	no	no	< 20	yes	no	0-1	no	no or don't know	no or don't know	0.46	Selected
1233433	20	316	Western Highlands Province Rural	20-24	never married	high/secondary	not employed	middle	rural	highlands	yes	no	no	yes	yes	yes	yes	no	yes	< 20	yes	no	2 or more	no	yes	yes	1.23	Selected
1045920	19	317	Western Highlands Province Rural	15-19	never married	high/secondary	not employed	poor	rural	highlands	no	yes	no	no	no	yes	yes	no	no	< 20	yes	no	0-1	yes	no or don't know	no or don't know	1.05	Selected
1412955	20	318	Western Highlands Province Rural	20-24	never married	primary	not employed	poor	rural	highlands	no	no	no	no	no	yes	yes	no	no	< 20	yes	no	2 or more	no	no or don't know	no or don't know	1.41	Selected
1412955	20	318	Western Highlands Province Rural	20-24	never married	primary	not employed	poor	rural	highlands	no	no	no	no	no	yes	yes	no	yes	< 20	yes	no	0-1	no	no or don't know	no or don't know	1.41	Selected
2085431	23	319	Western Highlands Province Rural	20-24	married	high/secondary	employed	middle	rural	highlands	yes	yes	yes	no	yes	yes	yes	no	yes	>20	yes	no	0-1	yes	no or don't know	no or don't know	2.09	Selected
821335	21	320	Western Highlands Province Rural	20-24	never married	primary	not employed	middle	rural	highlands	yes	yes	no	no	yes	yes	yes	no	no	< 20	yes	no	0-1	no	no or don't know	no or don't know	0.82	Selected
821335	21	320	Western Highlands Province Rural	20-24	never married	high/secondary	not employed	poor	rural	highlands	yes	yes	yes	yes	yes	yes	yes	no	yes	< 20	yes	no	0-1	no	no or don't know	no or don't know	0.82	Selected
821335	22	320	Western Highlands Province Rural	20-24	never married	high/secondary	not employed	poor	rural	highlands	yes	yes	no	yes	yes	yes	yes	no	yes	< 20	yes	no	0-1	no	no or don't know	no or don't know	0.82	Selected
654228	18	321	Western Highlands Province Rural	15-19	never married	primary	not employed	poor	rural	highlands	yes	yes	no	yes	no	yes	yes	no	yes	< 20	yes	no	0-1	yes	no or don't know	no or don't know	0.65	Selected
705666	22	322	Western Highlands Province Rural	20-24	never married	high/secondary	not employed	middle	rural	highlands	yes	yes	no	yes	no	yes	yes	no	no	< 20	yes	no	0-1	yes	no or don't know	no or don't know	0.71	Selected
705666	23	322	Western Highlands Province Rural	20-24	never married	high/secondary	not employed	middle	rural	highlands	yes	yes	no	yes	yes	yes	yes	no	yes	< 20	yes	no	0-1	yes	no or don't know	no or don't know	0.71	Selected
382754	22	323	Chimbu (Simbu) Province Urban	20-24	never married	college/tertiary	not employed	rich	urban	highlands	no	yes	no	yes	no	yes	yes	no	yes	< 20	yes		2 or more	yes	no or don't know	no or don't know	0.38	Selected
382754	20	323	Chimbu (Simbu) Province Urban	20-24	never married	high/secondary	not employed	rich	urban	highlands	yes	yes	yes	yes	no	yes	yes	no	yes	< 20	yes		2 or more	yes	no or don't know	no or don't know	0.38	Selected
382754	18	323	Chimbu (Simbu) Province Urban	15-19	never married	no formal education	employed	rich	urban	highlands	yes	no	no	no	no	yes	yes	no	yes	< 20	yes		0-1	yes	no or don't know	no or don't know	0.38	Selected
253876	19	324	Chimbu (Simbu) Province Urban	15-19	never married	high/secondary	employed	rich	urban	highlands	yes	yes	no	no	no	yes	yes	no	yes	< 20	yes	yes	0-1	yes	no or don't know	no or don't know	0.25	Selected
538638	21	325	Chimbu (Simbu) Province Urban	20-24	married	primary	not employed	rich	urban	highlands	yes	yes	no	yes	no	yes	yes	no	yes	< 20	yes	no	0-1	yes	no or don't know	no or don't know	0.54	Selected
538638	20	325	Chimbu (Simbu) Province Urban	20-24	never married	high/secondary	employed	rich	urban	highlands	yes	yes	no	yes	no	yes	yes	no	yes	< 20	yes	no	2 or more	yes	no or don't know	no or don't know	0.54	Selected
527990	18	326	Chimbu (Simbu) Province Urban	15-19	married	high/secondary	employed	rich	urban	highlands	yes	yes	no	no	yes	yes	yes	yes	yes	< 20	yes	yes	2 or more	yes	no or don't know	no or don't know	0.53	Selected
527990	17	326	Chimbu (Simbu) Province Urban	15-19	never married	primary	not employed	rich	urban	highlands	yes	yes	no	yes	yes	yes	yes	no	yes	< 20	yes	no	0-1	yes	no or don't know	no or don't know	0.53	Selected
527990	18	326	Chimbu (Simbu) Province Urban	15-19	never married	high/secondary	not employed	rich	urban	highlands	yes	yes	yes	yes	yes	yes	yes	no	yes	< 20	yes	no	0-1	yes	no or don't know	no or don't know	0.53	Selected
667114	21	327	Chimbu (Simbu) Province Urban	20-24	married	high/secondary	employed	rich	urban	highlands	no	yes	no	no	yes	yes	yes	no	yes	< 20	yes	no	2 or more	no	no or don't know	yes	0.67	Selected
1904399	19	328	Chimbu (Simbu) Province Rural	15-19	never married	high/secondary	employed	rich	rural	highlands	no	yes	yes	yes	no	yes	yes	no	yes	< 20	yes	no	0-1	no	no or don't know	no or don't know	1.9	Selected
1904399	20	328	Chimbu (Simbu) Province Rural	20-24	never married	high/secondary	employed	rich	rural	highlands	no	yes	no	no	yes	yes	yes	no	yes	< 20	yes	no	0-1	yes	no or don't know	no or don't know	1.9	Selected
1904399	22	328	Chimbu (Simbu) Province Rural	20-24	never married	high/secondary	not employed	rich	rural	highlands	yes	no	no	no	no	yes	yes	no	yes	< 20	yes		0-1	yes	no or don't know	no or don't know	1.9	Selected
1758785	16	329	Chimbu (Simbu) Province Rural	15-19	never married	primary	not employed	rich	rural	highlands	yes	no	no	yes	no	no	no	no		< 20	yes	no	0-1		no or don't know	yes	1.76	Selected
1758785	21	329	Chimbu (Simbu) Province Rural	20-24	married	high/secondary	not employed	middle	rural	highlands	yes	yes	no	yes	yes	yes	yes	no	yes	< 20	yes		2 or more	yes	no or don't know	no or don't know	1.76	Selected
1052479	23	330	Chimbu (Simbu) Province Rural	20-24	never married	primary	employed	poor	rural	highlands	yes	no	no	no	no	yes	yes	no	yes	>20	yes		0-1	yes	no or don't know	yes	1.05	Selected
1099241	22	331	Chimbu (Simbu) Province Rural	20-24	married	high/secondary	employed	middle	rural	highlands	yes	yes	no	no	yes	yes	yes	no	yes	< 20	yes	no	0-1	no	no or don't know	yes	1.1	Selected
1821599	19	332	Chimbu (Simbu) Province Rural	15-19	never married	primary	employed	poor	rural	highlands	yes	yes	no	yes	no	yes	yes	no	yes	< 20	yes	no	0-1	yes	no or don't know	no or don't know	1.82	Selected
1821599	19	332	Chimbu (Simbu) Province Rural	15-19	never married	high/secondary	employed	middle	rural	highlands	yes	yes	no	yes	no	yes	yes	no	yes	< 20	yes	no	0-1	yes	yes	no or don't know	1.82	Selected
1821599	23	332	Chimbu (Simbu) Province Rural	20-24	never married	high/secondary	not employed	poor	rural	highlands	yes	yes	no	yes	yes	yes	yes	no	yes	< 20	yes	no	2 or more	yes	no or don't know	no or don't know	1.82	Selected
1257160	19	333	Chimbu (Simbu) Province Rural	15-19	never married	primary	employed	middle	rural	highlands	yes	no	no	yes	no	yes	yes	no	yes	< 20	yes	no	2 or more	yes	no or don't know	no or don't know	1.26	Selected
1257160	19	333	Chimbu (Simbu) Province Rural	15-19	married	high/secondary	not employed	rich	rural	highlands	yes	yes	no	yes	yes	yes	yes	no	yes	< 20	yes	no	0-1	yes	no or don't know	no or don't know	1.26	Selected
1075844	21	334	Chimbu (Simbu) Province Rural	20-24	never married	high/secondary	not employed	middle	rural	highlands	yes	yes	no	yes	no	yes	yes	no	yes	< 20	yes	no	0-1	yes	no or don't know	no or don't know	1.08	Selected
1075844	18	334	Chimbu (Simbu) Province Rural	15-19	never married	high/secondary	not employed	middle	rural	highlands	yes	yes	no	yes	yes	yes	yes	no	yes	< 20	yes	no	0-1	yes	no or don't know	no or don't know	1.08	Selected
896342	24	338	Chimbu (Simbu) Province Rural	20-24	married	high/secondary	employed	poor	rural	highlands	yes	yes	no	no	no	yes	yes	no	yes	< 20	yes	yes	2 or more	no	no or don't know	no or don't know	0.9	Selected
3311998	22	340	Chimbu (Simbu) Province Rural	20-24	married	primary	employed	poor	rural	highlands	no	yes	no	no	no	yes	yes	no	no	< 20	yes	no	0-1	yes	no or don't know	yes	3.31	Selected
3311998	19	340	Chimbu (Simbu) Province Rural	15-19	never married	no formal education	not employed	poor	rural	highlands	no	no	no	no	no	no	no	no		< 20	yes	no	0-1		no or don't know	yes	3.31	Selected
1145005	21	341	Chimbu (Simbu) Province Rural	20-24	never married	high/secondary	employed	poor	rural	highlands	no	no	no	no	no	yes	yes	no	yes	< 20	yes	yes	2 or more	yes	no or don't know	no or don't know	1.15	Selected
1821599	23	342	Chimbu (Simbu) Province Rural	20-24	never married	high/secondary	not employed	middle	rural	highlands	no	yes	no	no	no	yes	yes	no	yes	< 20	yes	no	0-1	yes	no or don't know	no or don't know	1.82	Selected
1821599	24	342	Chimbu (Simbu) Province Rural	20-24	married	high/secondary	not employed	poor	rural	highlands	no	yes	no	no	no	yes	yes	no	yes	< 20	yes	no	0-1	yes	no or don't know	no or don't know	1.82	Selected
1503878	23	344	Chimbu (Simbu) Province Rural	20-24	never married	high/secondary	employed	rich	rural	highlands	yes	yes	yes	yes	no	yes	yes	no	yes	< 20	yes	no	0-1	no	yes	yes	1.5	Selected
19696037	23	345	Chimbu (Simbu) Province Rural	20-24	never married	college/tertiary	employed	rich	rural	highlands	yes	yes	yes	yes	yes	yes	yes	no	yes	>20	yes	no	0-1	yes	no or don't know	no or don't know	19.7	Selected
520457	21	350	Chimbu (Simbu) Province Rural	20-24	married	no formal education	employed	middle	rural	highlands	yes	no	no	no	no	yes	yes	no	yes	>20	yes	no	0-1	no	no or don't know	no or don't know	0.52	Selected
1034999	17	352	Chimbu (Simbu) Province Rural	15-19	never married	primary	not employed	rich	rural	highlands	yes	yes	no	no	no	yes	yes	no	yes	< 20	yes	yes	0-1	no	no or don't know	yes	1.03	Selected
3750350	21	357	Chimbu (Simbu) Province Rural	20-24	married	high/secondary	employed	rich	rural	highlands	yes	yes	yes	yes	yes	yes	yes	no	yes	< 20	yes	no	0-1	yes	no or don't know	no or don't know	3.75	Selected
1414992	23	358	Chimbu (Simbu) Province Rural	20-24	married	high/secondary	employed	rich	rural	highlands	yes	yes	no	yes	yes	yes	yes	no	yes	< 20	yes	no	0-1	no	no or don't know	no or don't know	1.41	Selected
1414992	22	358	Chimbu (Simbu) Province Rural	20-24	never married	high/secondary	not employed	rich	rural	highlands	yes	yes	no	yes	no	yes	yes	no	no	< 20	yes	no	0-1	yes	no or don't know	no or don't know	1.41	Selected
1112304	21	359	Chimbu (Simbu) Province Rural	20-24	never married	high/secondary	employed	middle	rural	highlands	yes	yes	no	yes	no	yes	yes	no	yes	< 20	yes		0-1	yes	no or don't know	no or don't know	1.11	Selected
1310086	23	361	Eastern Highlands Province Urban	20-24	never married	high/secondary	not employed	rich	urban	highlands	yes	yes	yes	yes	yes	yes	yes	no	yes	>20	yes	no	0-1	yes	no or don't know	no or don't know	1.31	Selected
1310086	24	361	Eastern Highlands Province Urban	20-24	married	college/tertiary	not employed	rich	urban	highlands	yes	yes	yes	yes	yes	yes	yes	yes	yes	< 20	yes	no	0-1	no	no or don't know	no or don't know	1.31	Selected
1310086	19	361	Eastern Highlands Province Urban	15-19	married	high/secondary	not employed	rich	urban	highlands	no	yes	yes	no	yes	yes	yes	no	yes	< 20	yes	no	2 or more	yes	no or don't know	no or don't know	1.31	Selected
1310086	18	361	Eastern Highlands Province Urban	15-19	never married	high/secondary	not employed	rich	urban	highlands	yes	yes	yes	yes	yes	yes	yes	yes	yes	< 20	yes	no	0-1	yes	no or don't know	no or don't know	1.31	Selected
1310086	23	361	Eastern Highlands Province Urban	20-24	never married	high/secondary	not employed	rich	urban	highlands	yes	yes	yes	yes	yes	yes	yes	no	yes	>20	yes	no	0-1	yes	no or don't know	no or don't know	1.31	Selected
939611	22	362	Eastern Highlands Province Urban	20-24	married	high/secondary	employed	rich	urban	highlands	yes	yes	yes	yes	yes	yes	yes	no	yes	< 20	yes	no	0-1	yes	no or don't know	no or don't know	0.94	Selected
622087	20	363	Eastern Highlands Province Urban	20-24	never married	high/secondary	employed	rich	urban	highlands	yes	yes	yes	yes	no	yes	yes	no	yes	< 20	yes	no	2 or more	yes	yes	yes	0.62	Selected
404756	21	364	Eastern Highlands Province Urban	20-24	never married	high/secondary	employed	rich	urban	highlands	yes	yes	yes	yes	yes	yes	yes	no	yes	< 20	yes	yes	2 or more	yes	no or don't know	no or don't know	0.4	Selected
404756	19	364	Eastern Highlands Province Urban	15-19	never married	high/secondary	not employed	rich	urban	highlands	yes	yes	no	no	no	yes	yes	no	yes	< 20	yes	yes	0-1	no	no or don't know	no or don't know	0.4	Selected
404756	22	364	Eastern Highlands Province Urban	20-24	never married	high/secondary	employed	rich	urban	highlands	yes	yes	yes	yes	yes	yes	yes	no	yes	< 20	yes	no	0-1	no	no or don't know	no or don't know	0.4	Selected
1055256	22	365	Eastern Highlands Province Urban	20-24	never married	high/secondary	employed	rich	urban	highlands	yes	yes	yes	yes	yes	yes	yes	yes	yes	< 20	yes	no	0-1	yes	no or don't know	no or don't know	1.06	Selected
1055256	19	365	Eastern Highlands Province Urban	15-19	never married	high/secondary	not employed	rich	urban	highlands	yes	yes	yes	yes	yes	yes	yes	no	yes	< 20	yes	no	2 or more	yes	no or don't know	no or don't know	1.06	Selected
1055256	22	365	Eastern Highlands Province Urban	20-24	never married	high/secondary	not employed	rich	urban	highlands	yes	yes	yes	yes	yes	yes	yes	no	yes	< 20	yes	no	0-1	yes	no or don't know	no or don't know	1.06	Selected
1055256	22	365	Eastern Highlands Province Urban	20-24	never married	high/secondary	not employed	rich	urban	highlands	yes	yes	no	yes	yes	yes	yes	no	yes	>20	yes	no	0-1	yes	no or don't know	no or don't know	1.06	Selected
1182283	22	366	Eastern Highlands Province Rural	20-24	never married	high/secondary	employed	middle	rural	highlands	yes	no	no	no	no	yes	yes	no	no	< 20	yes	no	2 or more	yes	no or don't know	no or don't know	1.18	Selected
1182283	21	366	Eastern Highlands Province Rural	20-24	never married	high/secondary	not employed	middle	rural	highlands	yes	yes	yes	no	no	yes	yes	no	yes	< 20	yes	no	2 or more	yes	no or don't know	no or don't know	1.18	Selected
1182283	23	366	Eastern Highlands Province Rural	20-24	married	primary	not employed	poor	rural	highlands	yes	no	no	no	no	yes	yes	no	no	< 20	yes	no	0-1	no	no or don't know	yes	1.18	Selected
1182283	24	366	Eastern Highlands Province Rural	20-24	divorced/separated	primary	employed	rich	rural	highlands	yes	yes	no	no	no	yes	yes	yes	yes	< 20	yes		0-1	no	no or don't know	no or don't know	1.18	Selected
1182283	22	366	Eastern Highlands Province Rural	20-24	never married	high/secondary	not employed	rich	rural	highlands	yes	yes	no	yes	no	yes	yes	no	yes	< 20	yes		2 or more	yes	yes	yes	1.18	Selected
1182283	20	366	Eastern Highlands Province Rural	20-24	never married	high/secondary	not employed	rich	rural	highlands	yes	yes	no	yes	no	yes	yes	no	yes	< 20	yes	no	0-1	no	no or don't know	no or don't know	1.18	Selected
3683544	18	367	Eastern Highlands Province Rural	15-19	never married	high/secondary	employed	rich	rural	highlands	yes	yes	yes	yes	yes	yes	yes	yes	yes	< 20	yes	no	2 or more	yes	no or don't know	no or don't know	3.68	Selected
3683544	20	367	Eastern Highlands Province Rural	20-24	never married	college/tertiary	employed	rich	rural	highlands	yes	yes	yes	yes	yes	yes	yes	no	yes	< 20	yes	no	0-1	yes	no or don't know	no or don't know	3.68	Selected
2364567	20	368	Eastern Highlands Province Rural	20-24	never married	high/secondary	employed	poor	rural	highlands	yes	yes	no	no	no	yes	yes	no	yes	< 20	yes	no	2 or more	yes	no or don't know	no or don't know	2.36	Selected
2364567	21	368	Eastern Highlands Province Rural	20-24	never married	primary	employed	poor	rural	highlands	yes	no	no	yes	no	yes	yes	no	yes	< 20	yes	no	2 or more	yes	no or don't know	no or don't know	2.36	Selected
1801575	19	369	Eastern Highlands Province Rural	15-19	never married	high/secondary	not employed	poor	rural	highlands	yes	yes	no	no	yes	yes	yes	no	yes	< 20	yes	no	0-1	yes	no or don't know	no or don't know	1.8	Selected
1801575	24	369	Eastern Highlands Province Rural	20-24	never married	high/secondary	not employed	poor	rural	highlands	yes	yes	no	no	no	yes	yes	no	yes	< 20	yes	no	0-1	yes	no or don't know	no or don't know	1.8	Selected
1801575	23	369	Eastern Highlands Province Rural	20-24	married	primary	not employed	poor	rural	highlands	no	no	no	no	no	yes	yes	no	yes	< 20	yes	no	0-1	yes	no or don't know	no or don't know	1.8	Selected
1801575	21	369	Eastern Highlands Province Rural	20-24	never married	high/secondary	not employed	middle	rural	highlands	yes	yes	yes	no	yes	yes	yes	no	no	< 20	yes	no	0-1	yes	no or don't know	no or don't know	1.8	Selected
9566983	22	371	Eastern Highlands Province Rural	20-24	never married	primary	employed	poor	rural	highlands	yes	yes	no	no	yes	yes	yes	no	no	< 20	yes	no	0-1	yes	no or don't know	no or don't know	9.57	Selected
2272509	20	372	Eastern Highlands Province Rural	20-24	married	primary	employed	rich	rural	highlands	yes	no	no	yes	no	yes	yes	yes	yes	< 20	yes	yes	2 or more	no	no or don't know	no or don't know	2.27	Selected
2272509	21	372	Eastern Highlands Province Rural	20-24	never married	high/secondary	employed	rich	rural	highlands	yes	yes	no	yes	no	yes	yes	no	yes	< 20	yes	no	2 or more	no	no or don't know	no or don't know	2.27	Selected
2272509	17	372	Eastern Highlands Province Rural	15-19	never married	high/secondary	not employed	rich	rural	highlands	yes	yes	no	yes	yes	yes	yes	no	no	< 20	yes	no	0-1	no	no or don't know	no or don't know	2.27	Selected
2272509	20	372	Eastern Highlands Province Rural	20-24	never married	high/secondary	employed	rich	rural	highlands	yes	no	yes	yes	no	yes	yes	no	yes	< 20	yes	no	0-1	yes	no or don't know	no or don't know	2.27	Selected
2348259	22	373	Eastern Highlands Province Rural	20-24	never married	primary	employed	poor	rural	highlands	yes	yes	no	yes	yes	yes	yes	no	yes	< 20	yes	no	0-1	no	no or don't know	yes	2.35	Selected
2348259	20	373	Eastern Highlands Province Rural	20-24	never married	high/secondary	employed	middle	rural	highlands	yes	yes	yes	yes	no	yes	yes	no	no	< 20	yes	no	0-1	no	no or don't know	no or don't know	2.35	Selected
2348259	21	373	Eastern Highlands Province Rural	20-24	never married	primary	employed	middle	rural	highlands	yes	yes	no	yes	no	yes	yes	yes	yes	< 20	yes	no	0-1	yes	no or don't know	no or don't know	2.35	Selected
3046644	18	374	Eastern Highlands Province Rural	15-19	never married	high/secondary	employed	middle	rural	highlands	no	yes	yes	yes	no	yes	yes	yes	yes	< 20	yes	no	0-1	no	no or don't know	no or don't know	3.05	Selected
3046644	23	374	Eastern Highlands Province Rural	20-24	never married	high/secondary	not employed	poor	rural	highlands	yes	yes	yes	yes	yes	yes	yes	no	yes	>20	yes	no	0-1	yes	no or don't know	no or don't know	3.05	Selected
1456285	19	375	Eastern Highlands Province Rural	15-19	never married	primary	not employed	poor	rural	highlands	no	no	no	no	no	yes	yes	no	yes	< 20	yes	no	2 or more	yes	no or don't know	no or don't know	1.46	Selected
1456285	21	375	Eastern Highlands Province Rural	20-24	never married	high/secondary	employed	middle	rural	highlands	no	yes	no	yes	no	yes	yes	no	yes	< 20	yes	no	0-1	no	no or don't know	no or don't know	1.46	Selected
2609177	23	376	Eastern Highlands Province Rural	20-24	never married	primary	employed	middle	rural	highlands	no	yes	yes	no	yes	yes	yes	yes	yes	< 20	yes	no	0-1	no	no or don't know	yes	2.61	Selected
2609177	19	376	Eastern Highlands Province Rural	15-19	divorced/separated	high/secondary	employed	middle	rural	highlands	yes	yes	no	no	no	yes	yes	no	yes	< 20	yes		0-1	yes	no or don't know	no or don't know	2.61	Selected
3990506	19	377	Eastern Highlands Province Rural	15-19	never married	primary	employed	poor	rural	highlands	no	yes	no	no	no	yes	yes	no	yes	< 20	yes	no	0-1	no	no or don't know	yes	3.99	Selected
3990506	20	377	Eastern Highlands Province Rural	20-24	never married	high/secondary	employed	middle	rural	highlands	yes	yes	yes	no	yes	yes	yes	no	yes	< 20	yes	no	0-1	yes	no or don't know	yes	3.99	Selected
3131013	23	378	Eastern Highlands Province Rural	20-24	never married	high/secondary	employed	poor	rural	highlands	yes	yes	yes	yes	yes	yes	yes	yes	yes	< 20	yes	no	0-1	no	yes	yes	3.13	Selected
1340233	21	380	Eastern Highlands Province Rural	20-24	married	high/secondary	not employed	rich	rural	highlands	yes	yes	yes	yes	yes	yes	yes	no	yes	< 20	yes	no	0-1	no	no or don't know	no or don't know	1.34	Selected
2453869	24	383	Eastern Highlands Province Rural	20-24	married	primary	not employed	rich	rural	highlands	yes	yes	no	no	yes	yes	yes	yes	yes	< 20	yes	no	0-1	no	no or don't know	no or don't know	2.45	Selected
2453869	24	383	Eastern Highlands Province Rural	20-24	married	high/secondary	employed	rich	rural	highlands	yes	no	no	yes	no	yes	yes	no	yes	< 20	yes	no	0-1	yes	yes	yes	2.45	Selected
1235926	22	385	Eastern Highlands Province Rural	20-24	never married	primary	employed	poor	rural	highlands	yes	yes	no	no	no	yes	yes	no	yes	< 20	yes	no	0-1	yes	no or don't know	yes	1.24	Selected
1235926	22	385	Eastern Highlands Province Rural	20-24	never married	primary	employed	middle	rural	highlands	yes	no	no	no	yes	no	no	no		>20	yes	no	0-1		no or don't know	no or don't know	1.24	Selected
1235926	21	385	Eastern Highlands Province Rural	20-24	never married	primary	not employed	middle	rural	highlands	yes	no	no	yes	yes	yes	yes	no	no	>20	yes	no	0-1	no	no or don't know	no or don't know	1.24	Selected
1235926	16	385	Eastern Highlands Province Rural	15-19	never married	primary	not employed	middle	rural	highlands	yes	no	no	no	no	yes	yes	no	no	< 20	yes	no	0-1	yes	no or don't know	no or don't know	1.24	Selected
931849	21	387	Eastern Highlands Province Rural	20-24	never married	high/secondary	not employed	poor	rural	highlands	no	no	no	no	yes	yes	yes	no	yes	>20	yes	no	0-1	yes	yes	yes	0.93	Selected
589901	22	388	Eastern Highlands Province Rural	20-24	never married	high/secondary	employed	rich	rural	highlands	yes	no	yes	no	yes	yes	yes	no	yes	< 20	yes	no	0-1	yes	no or don't know	no or don't know	0.59	Selected
589901	22	388	Eastern Highlands Province Rural	20-24	never married	primary	employed	middle	rural	highlands	yes	no	no	no	no	yes	yes	no	no	< 20	yes	no	0-1	yes	no or don't know	no or don't know	0.59	Selected
2009206	23	389	Eastern Highlands Province Rural	20-24	married	primary	employed	middle	rural	highlands	yes	yes	no	yes	no	yes	yes	no	yes	< 20	yes	no	2 or more	yes	no or don't know	no or don't know	2.01	Selected
888231	22	393	Eastern Highlands Province Rural	20-24	never married	primary	not employed	middle	rural	highlands	no	no	no	no	no	yes	yes	no	yes	< 20	yes	no	0-1	yes	no or don't know	no or don't know	0.89	Selected
888231	20	393	Eastern Highlands Province Rural	20-24	never married	high/secondary	employed	poor	rural	highlands	no	no	no	no	no	yes	yes	no	no	< 20	yes	no	0-1	yes	yes	yes	0.89	Selected
850505	24	394	Eastern Highlands Province Rural	20-24	married	primary	employed	middle	rural	highlands	no	no	no	no	no	no	yes	no		< 20	yes	no	0-1		no or don't know	no or don't know	0.85	Selected
850505	18	394	Eastern Highlands Province Rural	15-19	never married	primary	employed	middle	rural	highlands	no	yes	no	no	no	yes	yes	no	yes	< 20	yes	no	0-1	yes	no or don't know	no or don't know	0.85	Selected
2236438	24	395	Eastern Highlands Province Rural	20-24	married	high/secondary	not employed	poor	rural	highlands	no	no	no	no	no	yes	yes	no	no	< 20	yes	no	0-1	yes	no or don't know	no or don't know	2.24	Selected
2236438	19	395	Eastern Highlands Province Rural	15-19	never married	high/secondary	not employed	poor	rural	highlands	no	no	no	no	yes	yes	yes	no	yes	< 20	yes	no	0-1	yes	no or don't know	no or don't know	2.24	Selected
2236438	18	395	Eastern Highlands Province Rural	15-19	never married	no formal education	not employed	rich	rural	highlands	no	no	no	no	no	yes	yes	no	yes	< 20	yes	no	0-1	yes	no or don't know	no or don't know	2.24	Selected
779365	23	396	Eastern Highlands Province Rural	20-24	never married	primary	not employed	poor	rural	highlands	no	no	no	no	no	yes	yes	no	yes	>20	yes	no	0-1	no	yes	yes	0.78	Selected
2645416	21	397	Eastern Highlands Province Rural	20-24	never married	high/secondary	employed	rich	rural	highlands	yes	yes	yes	yes	yes	yes	yes	yes	yes	< 20	yes	yes	2 or more	yes	no or don't know	no or don't know	2.65	Selected
2645416	22	397	Eastern Highlands Province Rural	20-24	never married	high/secondary	employed	middle	rural	highlands	yes	yes	no	yes	yes	yes	yes	no	yes	< 20	yes	no	2 or more	yes	no or don't know	no or don't know	2.65	Selected
2645416	19	397	Eastern Highlands Province Rural	15-19	divorced/separated	high/secondary	employed	poor	rural	highlands	yes	yes	no	no	no	yes	yes	no	yes	< 20	yes	no	0-1	yes	no or don't know	yes	2.65	Selected
2075482	21	398	Eastern Highlands Province Rural	20-24	married	primary	employed	poor	rural	highlands	yes	no	no	no	yes	yes	yes	no	no	< 20	yes	yes	0-1	yes	no or don't know	yes	2.08	Selected
4131197	23	399	Eastern Highlands Province Rural	20-24	married	high/secondary	employed	poor	rural	highlands	no	yes	no	no	yes	yes	yes	no	no	< 20	yes	no	0-1	yes	no or don't know	no or don't know	4.13	Selected
3354656	21	400	Eastern Highlands Province Rural	20-24	never married	primary	not employed	poor	rural	highlands	yes	no	no	no	no	yes	yes	no	no	< 20	yes	no	2 or more	yes	no or don't know	no or don't know	3.35	Selected
3354656	18	400	Eastern Highlands Province Rural	15-19	never married	high/secondary	not employed	middle	rural	highlands	yes	yes	no	no	no	no	no	no		< 20	yes	no	0-1		no or don't know	no or don't know	3.35	Selected
1012783	20	402	Morobe Province Urban	20-24	never married	high/secondary	not employed	rich	urban	momase	yes	yes	yes	yes	yes	yes	yes	no	yes	< 20	yes	no	0-1	yes	no or don't know	no or don't know	1.01	Selected
1743556	24	403	Morobe Province Urban	20-24	never married	high/secondary	employed	rich	urban	momase	yes	yes	yes	yes	yes	yes	yes	yes	yes	>20	yes	no	0-1	no	no or don't know	no or don't know	1.74	Selected
1743556	20	403	Morobe Province Urban	20-24	never married	high/secondary	employed	rich	urban	momase	yes	yes	yes	yes	yes	yes	yes	yes	yes	< 20	yes	yes	0-1	yes	yes	no or don't know	1.74	Selected
1743556	18	403	Morobe Province Urban	15-19	never married	primary	employed	rich	urban	momase	yes	no	no	yes	no	yes	yes	no	yes	< 20	yes	no	0-1	no	no or don't know	yes	1.74	Selected
1743556	22	403	Morobe Province Urban	20-24	never married	high/secondary	employed	rich	urban	momase	yes	yes	yes	yes	yes	yes	yes	no	yes	< 20	yes	yes	0-1	yes	no or don't know	no or don't know	1.74	Selected
1542563	21	404	Morobe Province Urban	20-24	never married	high/secondary	not employed	rich	urban	momase	yes	yes	yes	yes	yes	yes	yes	no	yes	< 20	yes	no	0-1	yes	no or don't know	no or don't know	1.54	Selected
1542563	19	404	Morobe Province Urban	15-19	never married	no formal education	not employed	rich	urban	momase	yes	no	no	yes	no	yes	yes	no	no	< 20	yes	no	0-1	yes	no or don't know	no or don't know	1.54	Selected
1542563	21	404	Morobe Province Urban	20-24	never married	high/secondary	employed	rich	urban	momase	yes	yes	yes	yes	yes	yes	yes	no	no	< 20	yes	no	0-1	yes	no or don't know	no or don't know	1.54	Selected
716142	22	405	Morobe Province Urban	20-24	never married	high/secondary	not employed	rich	urban	momase	yes	yes	yes	yes	yes	yes	yes	no	yes	< 20	yes	no	0-1	no	no or don't know	no or don't know	0.72	Selected
716142	20	405	Morobe Province Urban	20-24	never married	high/secondary	not employed	rich	urban	momase	yes	yes	yes	yes	yes	yes	yes	no	no	< 20	yes	no	0-1	no	no or don't know	no or don't know	0.72	Selected
716142	24	405	Morobe Province Urban	20-24	never married	high/secondary	not employed	rich	urban	momase	yes	yes	yes	yes	yes	yes	yes	no	yes	>20	yes	no	0-1	yes	no or don't know	no or don't know	0.72	Selected
716142	24	405	Morobe Province Urban	20-24	never married	primary	employed	rich	urban	momase	yes	yes	no	no	no	yes	yes	yes	yes	>20	yes	no	0-1	yes	yes	no or don't know	0.72	Selected
716142	23	405	Morobe Province Urban	20-24	never married	high/secondary	employed	rich	urban	momase	yes	yes	yes	yes	yes	yes	yes	yes	yes	< 20	yes	no	0-1	no	no or don't know	no or don't know	0.72	Selected
716142	17	405	Morobe Province Urban	15-19	never married	primary	not employed	rich	urban	momase	yes	yes	no	yes	yes	yes	yes	no	no	< 20	yes	no	0-1	no	no or don't know	no or don't know	0.72	Selected
985848	22	406	Morobe Province Urban	20-24	married	high/secondary	not employed	rich	urban	momase	yes	yes	yes	no	yes	yes	yes	yes	yes	< 20	yes	no	0-1	yes	no or don't know	no or don't know	0.99	Selected
985848	20	406	Morobe Province Urban	20-24	never married	primary	not employed	rich	urban	momase	yes	yes	no	no	no	yes	yes	no	yes	< 20	yes	no	0-1	no	no or don't know	no or don't know	0.99	Selected
985848	19	406	Morobe Province Urban	15-19	never married	primary	not employed	rich	urban	momase	yes	yes	yes	no	yes	yes	yes	yes	yes	< 20	yes	no	0-1	yes	no or don't know	no or don't know	0.99	Selected
985848	22	406	Morobe Province Urban	20-24	married	high/secondary	not employed	rich	urban	momase	yes	yes	no	no	yes	yes	yes	no	no	< 20	yes	no	0-1	no	no or don't know	no or don't know	0.99	Selected
753388	20	407	Morobe Province Urban	20-24	never married	high/secondary	not employed	rich	urban	momase	yes	yes	yes	yes	yes	yes	yes	no	yes	>20	yes	no	0-1	yes	no or don't know	no or don't know	0.75	Selected
753388	22	407	Morobe Province Urban	20-24	never married	high/secondary	not employed	rich	urban	momase	no	yes	yes	yes	yes	yes	yes	no	no	< 20	yes	no	0-1	yes	no or don't know	no or don't know	0.75	Selected
753388	21	407	Morobe Province Urban	20-24	married	high/secondary	employed	rich	urban	momase	yes	yes	yes	yes	yes	yes	yes	yes	yes	< 20	yes	no	0-1	yes	no or don't know	no or don't know	0.75	Selected
753388	22	407	Morobe Province Urban	20-24	never married	high/secondary	not employed	rich	urban	momase	yes	yes	yes	yes	yes	yes	yes	no	no	< 20	yes	no	0-1	no	no or don't know	no or don't know	0.75	Selected
753388	20	407	Morobe Province Urban	20-24	never married	high/secondary	not employed	rich	urban	momase	yes	yes	yes	yes	yes	yes	yes	yes	yes	< 20	yes	no	0-1	yes	no or don't know	no or don't know	0.75	Selected
1385579	21	408	Morobe Province Urban	20-24	never married	high/secondary	employed	rich	urban	momase	yes	yes	yes	yes	yes	yes	yes	no	no	< 20	yes	no	0-1	yes	no or don't know	no or don't know	1.39	Selected
1385579	20	408	Morobe Province Urban	20-24	never married	primary	employed	rich	urban	momase	yes	yes	yes	yes	yes	yes	yes	no	no	< 20	yes	no	0-1	no	no or don't know	no or don't know	1.39	Selected
1385579	24	408	Morobe Province Urban	20-24	married	high/secondary	not employed	rich	urban	momase	yes	yes	no	yes	yes	yes	yes	yes	yes	< 20	yes	no	0-1	no	no or don't know	no or don't know	1.39	Selected
1385579	21	408	Morobe Province Urban	20-24	never married	high/secondary	not employed	rich	urban	momase	yes	yes	no	yes	no	yes	yes	no	no	< 20	yes	no	0-1	no	no or don't know	no or don't know	1.39	Selected
4068297	20	409	Morobe Province Urban	20-24	never married	primary	employed	rich	urban	momase	yes	no	no	yes	no	yes	yes	no	no	>20	yes	no	0-1	yes	yes	no or don't know	4.07	Selected
2026697	19	410	Morobe Province Urban	15-19	never married	primary	not employed	rich	urban	momase	yes	no	no	no	yes	yes	yes	no	no	< 20	yes	no	0-1	no	no or don't know	no or don't know	2.03	Selected
542440	19	411	Morobe Province Urban	15-19	never married	high/secondary	not employed	rich	urban	momase	yes	yes	no	yes	no	yes	yes	no	yes	< 20	yes	no	2 or more	yes	yes	yes	0.54	Selected
542440	15	411	Morobe Province Urban	15-19	never married	high/secondary	not employed	rich	urban	momase	yes	yes	yes	yes	yes	yes	yes	no	yes	< 20	yes	no	0-1	yes	no or don't know	no or don't know	0.54	Selected
1800535	16	412	Morobe Province Urban	15-19	never married	primary	not employed	rich	urban	momase	yes	yes	no	yes	yes	yes	yes	no	no	< 20	yes	no	0-1	yes	no or don't know	no or don't know	1.8	Selected
1800535	24	412	Morobe Province Urban	20-24	never married	primary	employed	rich	urban	momase	yes	no	no	yes	yes	yes	yes	no	no	>20	yes	no	0-1	no	no or don't know	no or don't know	1.8	Selected
1800535	24	412	Morobe Province Urban	20-24	never married	high/secondary	not employed	rich	urban	momase	yes	yes	no	yes	yes	yes	yes	no	yes	< 20	yes	no	0-1	yes	no or don't know	no or don't know	1.8	Selected
341258	20	413	Morobe Province Rural	20-24	married	no formal education	not employed	rich	rural	momase	yes	no	no	yes	yes	no	no	no		< 20	yes	no	2 or more		no or don't know	no or don't know	0.34	Selected
341258	22	413	Morobe Province Rural	20-24	never married	no formal education	not employed	rich	rural	momase	no	no	no	no	no	yes	yes	no	no	< 20	yes	no	0-1	yes	no or don't know	no or don't know	0.34	Selected
1782462	22	414	Morobe Province Rural	20-24	never married	primary	not employed	poor	rural	momase	no	no	no	no	no	no	no	no		< 20	yes	no	0-1		no or don't know	no or don't know	1.78	Selected
1141615	24	415	Morobe Province Rural	20-24	married	no formal education	not employed	middle	rural	momase	yes	no	no	no	yes	no	no	no		< 20	yes	no	0-1		no or don't know	no or don't know	1.14	Selected
2433655	22	416	Morobe Province Rural	20-24	married	high/secondary	not employed	rich	rural	momase	yes	yes	no	no	yes	yes	yes	yes	yes	< 20	yes	no	0-1	yes	no or don't know	no or don't know	2.43	Selected
2433655	18	416	Morobe Province Rural	15-19	never married	primary	not employed	rich	rural	momase	yes	yes	yes	yes	yes	yes	yes	no	no	< 20	yes	no	0-1	yes	no or don't know	no or don't know	2.43	Selected
2433655	19	416	Morobe Province Rural	15-19	never married	high/secondary	not employed	rich	rural	momase	yes	yes	yes	yes	no	yes	yes	no	yes	< 20	yes	no	0-1	no	no or don't know	no or don't know	2.43	Selected
3578905	22	417	Morobe Province Rural	20-24	never married	college/tertiary	employed	rich	rural	momase	yes	yes	yes	no	yes	yes	yes	no	yes	< 20	yes	no	0-1	yes	no or don't know	no or don't know	3.58	Selected
3578905	19	417	Morobe Province Rural	15-19	never married	primary	not employed	rich	rural	momase	yes	yes	no	no	yes	yes	yes	yes	yes	< 20	yes	no	0-1	yes	no or don't know	no or don't know	3.58	Selected
3578905	22	417	Morobe Province Rural	20-24	married	college/tertiary	employed	rich	rural	momase	yes	yes	yes	no	yes	yes	yes	yes	yes	< 20	yes	no	0-1	yes	no or don't know	no or don't know	3.58	Selected
582124	23	419	Morobe Province Rural	20-24	never married	high/secondary	not employed	middle	rural	momase	no	yes	no	no	no	yes	yes	no	no	< 20	yes	no	0-1	yes	no or don't know	no or don't know	0.58	Selected
1079404	21	422	Morobe Province Rural	20-24	married	high/secondary	not employed	poor	rural	momase	no	yes	yes	no	yes	yes	yes	no	yes	< 20	yes	no	0-1	yes	no or don't know	no or don't know	1.08	Selected
1079404	20	422	Morobe Province Rural	20-24	never married	primary	not employed	rich	rural	momase	no	yes	no	no	yes	yes	yes	no	no	< 20	yes	no	0-1	yes	no or don't know	no or don't know	1.08	Selected
538266	24	423	Morobe Province Rural	20-24	never married	high/secondary	not employed	middle	rural	momase	yes	yes	no	no	no	yes	yes	no	yes	< 20	yes	no	2 or more	yes	no or don't know	no or don't know	0.54	Selected
538266	24	423	Morobe Province Rural	20-24	never married	high/secondary	not employed	rich	rural	momase	yes	yes	yes	yes	yes	yes	yes	no	yes	>20	yes	no	0-1	no	no or don't know	no or don't know	0.54	Selected
538266	21	423	Morobe Province Rural	20-24	never married	high/secondary	not employed	rich	rural	momase	no	yes	yes	yes	yes	yes	yes	no	yes	< 20	yes	no	0-1	no	no or don't know	no or don't know	0.54	Selected
24889655	17	424	Morobe Province Rural	15-19	never married	high/secondary	not employed	rich	rural	momase	yes	yes	yes	yes	yes	yes	yes	no	yes	< 20	yes	no	0-1	yes	no or don't know	no or don't know	24.89	Selected
24889655	21	424	Morobe Province Rural	20-24	never married	primary	not employed	rich	rural	momase	yes	yes	yes	yes	yes	yes	yes	no	no	< 20	yes	no	0-1	yes	no or don't know	no or don't know	24.89	Selected
2291302	21	425	Morobe Province Rural	20-24	never married	primary	not employed	poor	rural	momase	yes	no	no	no	no	yes	yes	no	no	< 20	yes	no	0-1	yes	no or don't know	no or don't know	2.29	Selected
1667801	21	426	Morobe Province Rural	20-24	married	no formal education	not employed	poor	rural	momase	yes	yes	no	no	no	yes	yes	no	no	< 20	yes	no	0-1	yes	no or don't know	no or don't know	1.67	Selected
330660	23	427	Morobe Province Rural	20-24	married	high/secondary	employed	middle	rural	momase	no	no	no	no	yes	yes	yes	no	yes	>20	yes	yes	0-1	yes	no or don't know	no or don't know	0.33	Selected
330660	22	427	Morobe Province Rural	20-24	married	high/secondary	employed	rich	rural	momase	no	no	no	no	yes	yes	yes	no	yes	< 20	yes	yes	0-1	yes	no or don't know	no or don't know	0.33	Selected
2702467	24	428	Morobe Province Rural	20-24	married	primary	not employed	middle	rural	momase	yes	yes	no	no	no	yes	yes	no	yes	< 20	yes	no	0-1	no	no or don't know	no or don't know	2.7	Selected
2702467	22	428	Morobe Province Rural	20-24	never married	high/secondary	not employed	poor	rural	momase	yes	yes	no	no	yes	yes	yes	no	yes	< 20	yes	no	0-1	yes	no or don't know	no or don't know	2.7	Selected
2702467	24	428	Morobe Province Rural	20-24	never married	high/secondary	not employed	poor	rural	momase	yes	yes	no	yes	yes	yes	yes	no	yes	< 20	yes	no	0-1	yes	no or don't know	no or don't know	2.7	Selected
3361707	22	429	Morobe Province Rural	20-24	married	primary	not employed	middle	rural	momase	no	yes	no	no	no	no	yes	no		>20	yes	no	0-1		no or don't know	no or don't know	3.36	Selected
3361707	22	429	Morobe Province Rural	20-24	married	primary	not employed	middle	rural	momase	no	yes	yes	no	yes	yes	yes	no	yes	< 20	yes	no	0-1	no	no or don't know	no or don't know	3.36	Selected
3361707	22	429	Morobe Province Rural	20-24	never married	primary	not employed	middle	rural	momase	no	yes	yes	no	yes	yes	yes	no	no	>20	yes	no	0-1	no	no or don't know	no or don't know	3.36	Selected
1425970	24	431	Morobe Province Rural	20-24	married	high/secondary	not employed	poor	rural	momase	no	no	no	no	yes	yes	yes	no	yes	>20	yes	no	0-1	yes	no or don't know	no or don't know	1.43	Selected
1021590	24	432	Morobe Province Rural	20-24	married	primary	not employed	poor	rural	momase	yes	yes	no	no	no	yes	yes	no	yes	< 20	yes	no	0-1	no	no or don't know	no or don't know	1.02	Selected
1021590	20	432	Morobe Province Rural	20-24	married	primary	not employed	poor	rural	momase	no	yes	no	no	no	yes	yes	yes	yes	< 20	yes	no	0-1	yes	no or don't know	no or don't know	1.02	Selected
1021590	24	432	Morobe Province Rural	20-24	married	no formal education	employed	poor	rural	momase	no	no	no	no	no	yes	yes	no	no	>20	yes	no	0-1	yes	no or don't know	no or don't know	1.02	Selected
1021590	19	432	Morobe Province Rural	15-19	married	no formal education	employed	poor	rural	momase	no	no	no	no	no	yes	yes	no	no	< 20	yes	no	0-1	yes	no or don't know	no or don't know	1.02	Selected
2162255	20	435	Morobe Province Rural	20-24	never married	no formal education	not employed	poor	rural	momase	yes	yes	no	no	no	yes	yes	no	yes	< 20	yes	no	0-1	no	no or don't know	no or don't know	2.16	Selected
438496	22	436	Morobe Province Rural	20-24	never married	high/secondary	not employed	rich	rural	momase	yes	yes	yes	yes	yes	yes	yes	no	no	< 20	yes	no	0-1	no	no or don't know	no or don't know	0.44	Selected
438496	23	436	Morobe Province Rural	20-24	never married	high/secondary	not employed	rich	rural	momase	no	yes	yes	no	yes	yes	yes	no	yes	< 20	yes	no	0-1	yes	no or don't know	no or don't know	0.44	Selected
438496	21	436	Morobe Province Rural	20-24	never married	high/secondary	not employed	rich	rural	momase	yes	yes	no	no	yes	yes	yes	no	yes	< 20	yes	no	0-1	no	no or don't know	no or don't know	0.44	Selected
438496	16	436	Morobe Province Rural	15-19	never married	primary	not employed	rich	rural	momase	yes	yes	no	no	no	yes	yes	no	yes	< 20	yes	no	0-1	no	no or don't know	no or don't know	0.44	Selected
2028046	22	437	Morobe Province Rural	20-24	never married	high/secondary	employed	middle	rural	momase	yes	yes	yes	no	yes	yes	yes	no	yes	>20	yes	no	0-1	no	no or don't know	no or don't know	2.03	Selected
1348435	20	438	Morobe Province Rural	20-24	never married	high/secondary	not employed	rich	rural	momase	no	yes	no	no	no	yes	yes	yes	yes	< 20	yes	no	2 or more	no	no or don't know	no or don't know	1.35	Selected
229759	24	441	Madang Province Urban	20-24	never married	primary	not employed	rich	urban	momase	no	no	no	no	no	yes	yes	no	no	< 20	yes	no	0-1	yes	no or don't know	no or don't know	0.23	Selected
229759	24	441	Madang Province Urban	20-24	never married	high/secondary	not employed	rich	urban	momase	no	yes	no	no	yes	yes	yes	yes	yes	>20	yes	no	0-1	yes	no or don't know	no or don't know	0.23	Selected
719488	17	442	Madang Province Urban	15-19	never married	primary	not employed	rich	urban	momase	yes	yes	yes	yes	no	yes	yes	yes	yes	< 20	yes		2 or more	yes	no or don't know	no or don't know	0.72	Selected
719488	23	442	Madang Province Urban	20-24	divorced/separated	high/secondary	employed	rich	urban	momase	yes	yes	no	yes	no	yes	yes	yes	yes	< 20	yes	no	0-1	yes	no or don't know	no or don't know	0.72	Selected
719488	23	442	Madang Province Urban	20-24	never married	high/secondary	not employed	rich	urban	momase	yes	yes	yes	no	no	yes	yes	yes	yes	< 20	yes	no	0-1	yes	no or don't know	no or don't know	0.72	Selected
461950	22	443	Madang Province Urban	20-24	never married	high/secondary	employed	rich	urban	momase	yes	yes	yes	yes	yes	yes	yes	no	yes	>20	yes	no	0-1	no	no or don't know	no or don't know	0.46	Selected
461950	22	443	Madang Province Urban	20-24	never married	college/tertiary	not employed	rich	urban	momase	yes	yes	yes	yes	yes	yes	yes	yes	yes	< 20	yes	no	0-1	yes	no or don't know	no or don't know	0.46	Selected
461950	18	443	Madang Province Urban	15-19	never married	high/secondary	not employed	rich	urban	momase	yes	yes	yes	yes	yes	yes	yes	no	yes	< 20	yes	no	0-1	yes	no or don't know	no or don't know	0.46	Selected
461950	19	443	Madang Province Urban	15-19	never married	high/secondary	not employed	rich	urban	momase	no	yes	yes	yes	yes	yes	yes	no	no	< 20	yes	no	0-1	yes	no or don't know	yes	0.46	Selected
458101	24	444	Madang Province Urban	20-24	married	primary	employed	poor	urban	momase	yes	no	no	yes	yes	yes	yes	no	no	< 20	yes	no	0-1	yes	no or don't know	no or don't know	0.46	Selected
458101	24	444	Madang Province Urban	20-24	never married	high/secondary	not employed	rich	urban	momase	yes	yes	yes	yes	yes	yes	yes	no	yes	>20	yes	no	0-1	yes	no or don't know	no or don't know	0.46	Selected
676685	24	447	Madang Province Urban	20-24	married	high/secondary	employed	rich	urban	momase	yes	no	yes	yes	yes	yes	yes	no	yes	>20	yes	no	0-1	yes	no or don't know	no or don't know	0.68	Selected
676685	24	447	Madang Province Urban	20-24	divorced/separated	high/secondary	employed	rich	urban	momase	no	yes	no	yes	yes	yes	yes	no	yes	>20	yes	no	0-1	yes	no or don't know	no or don't know	0.68	Selected
1562184	21	448	Madang Province Rural	20-24	never married	primary	not employed	poor	rural	momase	no	yes	no	no	no	yes	yes	no	no	< 20	yes	no	0-1	yes	no or don't know	no or don't know	1.56	Selected
2100269	17	449	Madang Province Rural	15-19	married	primary	not employed	poor	rural	momase	yes	yes	no	yes	no	yes	yes	no	yes	< 20	yes	no	0-1	yes	yes	no or don't know	2.1	Selected
1068494	21	450	Madang Province Rural	20-24	never married	high/secondary	not employed	middle	rural	momase	yes	yes	no	no	yes	yes	yes	no	no	< 20	yes	no	0-1	no	no or don't know	no or don't know	1.07	Selected
1068494	21	450	Madang Province Rural	20-24	never married	no formal education	not employed	poor	rural	momase	yes	yes	no	yes	yes	yes	yes	no	no	>20	yes	no	0-1	yes	no or don't know	no or don't know	1.07	Selected
1068494	17	450	Madang Province Rural	15-19	never married	primary	not employed	poor	rural	momase	no	no	no	no	no	yes	yes	no	no	< 20	yes	no	0-1	yes	no or don't know	no or don't know	1.07	Selected
1068494	19	450	Madang Province Rural	15-19	never married	primary	not employed	rich	rural	momase	yes	no	no	no	no	yes	yes	no	no	< 20	yes	no	0-1	no	no or don't know	no or don't know	1.07	Selected
765226	24	452	Madang Province Rural	20-24	married	primary	employed	poor	rural	momase	yes	no	no	no	no	yes	yes	no	yes	< 20	yes	no	0-1	yes	no or don't know	no or don't know	0.77	Selected
5363498	18	453	Madang Province Rural	15-19	never married	primary	not employed	poor	rural	momase	yes	no	no	no	yes	yes	yes	no	yes	< 20	yes	no	0-1	no	no or don't know	yes	5.36	Selected
5363498	22	453	Madang Province Rural	20-24	never married	primary	not employed	poor	rural	momase	yes	yes	no	no	yes	yes	yes	no	no	>20	yes	no	0-1	yes	no or don't know	no or don't know	5.36	Selected
5363498	19	453	Madang Province Rural	15-19	never married	primary	not employed	poor	rural	momase	yes	yes	no	no	yes	yes	yes	no	no	< 20	yes	no	0-1	yes	no or don't know	no or don't know	5.36	Selected
5363498	24	453	Madang Province Rural	20-24	married	high/secondary	not employed	middle	rural	momase	yes	yes	yes	yes	yes	yes	yes	yes	yes	< 20	yes	no	0-1	no	no or don't know	no or don't know	5.36	Selected
2636453	22	454	Madang Province Rural	20-24	never married	high/secondary	not employed	rich	rural	momase	yes	yes	yes	yes	yes	yes	yes	no	no	< 20	yes	no	0-1	no	no or don't know	no or don't know	2.64	Selected
2636453	19	454	Madang Province Rural	15-19	never married	high/secondary	not employed	rich	rural	momase	yes	yes	no	yes	no	yes	yes	no	no	< 20	yes	no	0-1	no	no or don't know	no or don't know	2.64	Selected
2225111	23	456	Madang Province Rural	20-24	never married	high/secondary	not employed	rich	rural	momase	yes	yes	yes	no	yes	yes	yes	yes	yes	>20	yes	no	0-1	no	no or don't know	no or don't know	2.23	Selected
1797958	24	457	Madang Province Rural	20-24	never married	primary	employed	middle	rural	momase	yes	no	no	no	yes	yes	yes	no	no	>20	yes	no	0-1	yes	no or don't know	no or don't know	1.8	Selected
3436805	24	458	Madang Province Rural	20-24	married	no formal education	employed	poor	rural	momase	no	no	no	no	no	yes	yes	no	no	>20	yes		0-1	no	no or don't know	no or don't know	3.44	Selected
624874	18	459	Madang Province Rural	15-19	never married	primary	not employed	poor	rural	momase	no	yes	no	no	yes	yes	yes	no	no	< 20	yes	no	0-1	yes	no or don't know	no or don't know	0.62	Selected
624874	19	459	Madang Province Rural	15-19	never married	no formal education	not employed	poor	rural	momase	no	no	no	no	no	yes	yes	no	no	< 20	yes	no	0-1	yes	no or don't know	no or don't know	0.62	Selected
522046	22	462	Madang Province Rural	20-24	married	primary	not employed	poor	rural	momase	yes	yes	no	no	no	yes	yes	no	no	< 20	yes	no	0-1	yes	no or don't know	no or don't know	0.52	Selected
1325033	21	464	Madang Province Rural	20-24	never married	high/secondary	not employed	rich	rural	momase	yes	yes	yes	no	yes	yes	yes	no	yes	< 20	yes	no	0-1	yes	no or don't know	no or don't know	1.33	Selected
1325033	24	464	Madang Province Rural	20-24	never married	primary	not employed	poor	rural	momase	yes	no	yes	yes	yes	yes	yes	no	yes	< 20	yes	no	0-1	yes	no or don't know	no or don't know	1.33	Selected
1325033	20	464	Madang Province Rural	20-24	married	high/secondary	not employed	poor	rural	momase	yes	yes	no	yes	yes	yes	yes	no	yes	< 20	yes	no	0-1	no	no or don't know	no or don't know	1.33	Selected
490972	20	465	Madang Province Rural	20-24	never married	primary	not employed	poor	rural	momase	no	no	no	no	no	yes	yes	no	no	< 20	yes	no	0-1	no	no or don't know	no or don't know	0.49	Selected
490972	23	465	Madang Province Rural	20-24	never married	primary	not employed	poor	rural	momase	no	yes	no	yes	no	yes	yes	no	no	>20	yes	no	0-1	no	no or don't know	no or don't know	0.49	Selected
859201	19	468	Madang Province Rural	15-19	married	primary	not employed	poor	rural	momase	yes	yes	no	no	yes	yes	yes	no	no	< 20	yes	no	0-1	yes	no or don't know	no or don't know	0.86	Selected
859201	20	468	Madang Province Rural	20-24	never married	primary	not employed	middle	rural	momase	yes	yes	no	yes	yes	yes	yes	no	yes	< 20	yes	no	0-1	yes	yes	yes	0.86	Selected
1236607	24	469	Madang Province Rural	20-24	married	primary	not employed	middle	rural	momase	no	no	no	yes	no	yes	yes	no		< 20	yes	no	0-1	no	no or don't know	no or don't know	1.24	Selected
1236607	20	469	Madang Province Rural	20-24	never married	no formal education	not employed	middle	rural	momase	no	no	no	no	no	no	no	no		< 20	yes		0-1		no or don't know	no or don't know	1.24	Selected
1484606	20	470	Madang Province Rural	20-24	never married	primary	not employed	middle	rural	momase	no	no	no	no	no	yes	yes	no	no	< 20	yes	no	2 or more	no	no or don't know	no or don't know	1.48	Selected
1484606	22	470	Madang Province Rural	20-24	never married	primary	not employed	middle	rural	momase	no	no	no	yes	no	yes	yes	no	no	< 20	yes	no	2 or more	no	no or don't know	no or don't know	1.48	Selected
1484606	19	470	Madang Province Rural	15-19	never married	primary	not employed	middle	rural	momase	no	no	no	no	no	yes	yes	no	no	< 20	yes	no	0-1	yes	no or don't know	no or don't know	1.48	Selected
1170150	24	471	Madang Province Rural	20-24	never married	no formal education	not employed	poor	rural	momase	no	no	no	no	no	yes	yes	no	no	>20	yes	no	2 or more	yes	no or don't know	no or don't know	1.17	Selected
1170150	24	471	Madang Province Rural	20-24	never married	no formal education	not employed	poor	rural	momase	yes	no	no	no	no	yes	yes	no	no	< 20	yes	no	0-1	yes	no or don't know	no or don't know	1.17	Selected
1170150	21	471	Madang Province Rural	20-24	never married	no formal education	not employed	poor	rural	momase	no	no	no	no	no	yes	yes	no	no	< 20	yes	no	0-1	yes	no or don't know	no or don't know	1.17	Selected
1170150	20	471	Madang Province Rural	20-24	never married	no formal education	not employed	poor	rural	momase	yes	no	no	no	no	yes	yes	no	no	< 20	yes	no	0-1	no	no or don't know	no or don't know	1.17	Selected
1170150	23	471	Madang Province Rural	20-24	never married	primary	not employed	middle	rural	momase	yes	yes	no	yes	no	yes	yes	no	no	< 20	yes	no	0-1	yes	no or don't know	no or don't know	1.17	Selected
1170150	23	471	Madang Province Rural	20-24	married	primary	not employed	poor	rural	momase	yes	yes	no	no	no	yes	yes	no	no	< 20	yes	no	0-1	yes	no or don't know	no or don't know	1.17	Selected
2017255	20	472	Madang Province Rural	20-24	never married	primary	employed	rich	rural	momase	no	no	no	no	no	yes	yes	no	yes	< 20	yes	no	0-1	yes	no or don't know	no or don't know	2.02	Selected
2017255	22	472	Madang Province Rural	20-24	married	college/tertiary	employed	rich	rural	momase	no	yes	yes	yes	yes	yes	yes	no	yes	< 20	yes	no	2 or more	yes	no or don't know	no or don't know	2.02	Selected
1001723	19	473	Madang Province Rural	15-19	married	primary	not employed	middle	rural	momase	no	yes	no	no	yes	yes	yes	yes	yes	< 20	yes	no	0-1	yes	no or don't know	no or don't know	1	Selected
1859255	22	474	Madang Province Rural	20-24	married	primary	not employed	poor	rural	momase	yes	yes	yes	no	yes	yes	yes	no	yes	< 20	yes	no	0-1	yes	no or don't know	no or don't know	1.86	Selected
535606	19	476	Madang Province Rural	15-19	never married	primary	not employed	middle	rural	momase	no	yes	no	no	no	yes	yes	no	yes	< 20	yes	no	2 or more	yes	no or don't know	no or don't know	0.54	Selected
535606	18	476	Madang Province Rural	15-19	never married	primary	not employed	middle	rural	momase	no	no	no	no	no	yes	yes	no	no	< 20	yes	no	0-1	yes	no or don't know	no or don't know	0.54	Selected
535606	23	476	Madang Province Rural	20-24	married	primary	employed	poor	rural	momase	yes	yes	no	no	yes	yes	yes	no	yes	< 20	yes	no	0-1	yes	no or don't know	no or don't know	0.54	Selected
579961	23	478	Madang Province Rural	20-24	never married	primary	not employed	poor	rural	momase	no	no	no	no	yes	yes	yes	no	no	>20	yes	no	0-1	yes	no or don't know	no or don't know	0.58	Selected
579961	24	478	Madang Province Rural	20-24	never married	no formal education	not employed	poor	rural	momase	no	no	no	no	no	yes	yes	no	no	< 20	yes	no	2 or more	yes	no or don't know	no or don't know	0.58	Selected
245603	24	479	East Sepik Province Urban	20-24	never married	primary	not employed	rich	urban	momase	yes	yes	no	no	yes	yes	yes	no	yes	< 20	yes	no	0-1	yes	no or don't know	no or don't know	0.25	Selected
352185	17	480	East Sepik Province Urban	15-19	never married	primary	not employed	middle	urban	momase	yes	no	yes	no	yes	yes	yes	no	yes	< 20	yes	no	0-1	yes	no or don't know	no or don't know	0.35	Selected
352185	17	480	East Sepik Province Urban	15-19	married	no formal education	not employed	rich	urban	momase	yes	no	no	no	yes	yes	yes	no	yes	< 20	yes	no	0-1	yes	no or don't know	no or don't know	0.35	Selected
1525254	18	482	East Sepik Province Urban	15-19	never married	primary	employed	rich	urban	momase	yes	yes	no	yes	yes	yes	yes	no	yes	< 20	yes	no	0-1	yes	no or don't know	no or don't know	1.53	Selected
1525254	16	482	East Sepik Province Urban	15-19	never married	primary	employed	rich	urban	momase	yes	yes	yes	yes	yes	yes	yes	no	yes	< 20	yes		2 or more	yes	no or don't know	no or don't know	1.53	Selected
1525254	16	482	East Sepik Province Urban	15-19	never married	primary	employed	rich	urban	momase	no	yes	yes	yes	yes	yes	yes	no	yes	< 20	yes		2 or more	yes	no or don't know	no or don't know	1.53	Selected
126930	24	483	East Sepik Province Urban	20-24	married	college/tertiary	not employed	rich	urban	momase	no	yes	yes	yes	yes	yes	yes	no	yes	< 20	yes	no	0-1	yes	yes	no or don't know	0.13	Selected
126930	23	483	East Sepik Province Urban	20-24	never married	college/tertiary	employed	rich	urban	momase	yes	yes	yes	yes	yes	yes	yes	no	yes	< 20	yes	no	0-1	yes	no or don't know	no or don't know	0.13	Selected
126930	22	483	East Sepik Province Urban	20-24	never married	high/secondary	employed	rich	urban	momase	yes	yes	yes	yes	yes	yes	yes	no	yes	< 20	yes	no	0-1	yes	no or don't know	no or don't know	0.13	Selected
126930	18	483	East Sepik Province Urban	15-19	never married	high/secondary	not employed	rich	urban	momase	yes	no	yes	no	no	yes	yes	yes	yes	< 20	yes	no	0-1	yes	no or don't know	no or don't know	0.13	Selected
126930	17	483	East Sepik Province Urban	15-19	never married	primary	not employed	rich	urban	momase	yes	no	no	yes	yes	yes	yes	no	no	< 20	yes	no	0-1	yes	no or don't know	no or don't know	0.13	Selected
126930	18	483	East Sepik Province Urban	15-19	never married	primary	not employed	rich	urban	momase	yes	no	yes	yes	yes	yes	yes	no	no	< 20	yes	no	0-1	yes	no or don't know	no or don't know	0.13	Selected
126930	21	483	East Sepik Province Urban	20-24	never married	high/secondary	not employed	rich	urban	momase	yes	yes	yes	yes	yes	yes	yes	no	yes	< 20	yes		2 or more	no	no or don't know	no or don't know	0.13	Selected
126930	17	483	East Sepik Province Urban	15-19	never married	high/secondary	not employed	rich	urban	momase	no	yes	yes	yes	yes	yes	yes	no	yes	< 20	yes	no	0-1	yes	yes	no or don't know	0.13	Selected
780466	24	484	East Sepik Province Urban	20-24	married	primary	employed	rich	urban	momase	yes	yes	no	yes	yes	yes	yes	no	yes	>20	yes	no	0-1	yes	no or don't know	no or don't know	0.78	Selected
780466	23	484	East Sepik Province Urban	20-24	never married	high/secondary	not employed	rich	urban	momase	yes	yes	yes	yes	yes	yes	yes	yes	yes	>20	yes	no	0-1	yes	no or don't know	no or don't know	0.78	Selected
780466	20	484	East Sepik Province Urban	20-24	never married	primary	not employed	rich	urban	momase	yes	yes	yes	yes	yes	yes	yes	no	yes	< 20	yes	no	2 or more	yes	no or don't know	no or don't know	0.78	Selected
780466	19	484	East Sepik Province Urban	15-19	never married	primary	not employed	rich	urban	momase	yes	no	no	yes	yes	yes	yes	no	yes	< 20	yes	no	0-1	yes	no or don't know	no or don't know	0.78	Selected
639982	21	485	East Sepik Province Urban	20-24	married	high/secondary	not employed	rich	urban	momase	yes	yes	no	yes	yes	yes	yes	no	yes	< 20	yes	no	0-1	yes	no or don't know	no or don't know	0.64	Selected
912545	24	486	East Sepik Province Urban	20-24	never married	high/secondary	not employed	rich	urban	momase	yes	yes	yes	yes	no	yes	yes	no	yes	< 20	yes	no	0-1	yes	no or don't know	no or don't know	0.91	Selected
912545	23	486	East Sepik Province Urban	20-24	never married	high/secondary	not employed	rich	urban	momase	yes	yes	yes	yes	yes	yes	yes	no	yes	< 20	yes	no	0-1	yes	no or don't know	no or don't know	0.91	Selected
912545	16	486	East Sepik Province Urban	15-19	never married	primary	not employed	rich	urban	momase	no	yes	yes	yes	yes	yes	yes	no	yes	< 20	yes	no	0-1	yes	no or don't know	no or don't know	0.91	Selected
912545	22	486	East Sepik Province Urban	20-24	never married	college/tertiary	not employed	rich	urban	momase	yes	yes	yes	yes	yes	yes	yes	yes	yes	< 20	yes	no	0-1	yes	no or don't know	no or don't know	0.91	Selected
912545	21	486	East Sepik Province Urban	20-24	never married	high/secondary	not employed	rich	urban	momase	yes	yes	yes	yes	yes	yes	yes	no	yes	< 20	yes	no	0-1	yes	no or don't know	no or don't know	0.91	Selected
912545	24	486	East Sepik Province Urban	20-24	never married	high/secondary	not employed	rich	urban	momase	yes	yes	yes	yes	yes	yes	yes	no	yes	< 20	yes	no	0-1	yes	no or don't know	no or don't know	0.91	Selected
912545	19	486	East Sepik Province Urban	15-19	never married	high/secondary	not employed	rich	urban	momase	yes	yes	yes	yes	yes	yes	yes	no	yes	< 20	yes	no	0-1	yes	no or don't know	no or don't know	0.91	Selected
912545	19	486	East Sepik Province Urban	15-19	never married	high/secondary	not employed	rich	urban	momase	yes	yes	yes	yes	yes	yes	yes	no	yes	< 20	yes	no	0-1	yes	no or don't know	no or don't know	0.91	Selected
912545	21	486	East Sepik Province Urban	20-24	never married	high/secondary	not employed	rich	urban	momase	yes	yes	yes	yes	yes	yes	yes	no	yes	>20	yes	no	0-1	yes	no or don't know	no or don't know	0.91	Selected
1475684	21	487	East Sepik Province Rural	20-24	never married	primary	not employed	poor	rural	momase	yes	yes	no	no	no	yes	yes	no	no	>20	yes	no	0-1	yes	no or don't know	no or don't know	1.48	Selected
1316506	21	488	East Sepik Province Rural	20-24	never married	primary	employed	poor	rural	momase	yes	no	no	no	no	yes	yes	no	yes	< 20	yes	no	0-1	yes	no or don't know	no or don't know	1.32	Selected
1316506	23	488	East Sepik Province Rural	20-24	married	high/secondary	not employed	middle	rural	momase	no	no	no	no	yes	yes	yes	no	no	< 20	yes	no	0-1	yes	no or don't know	no or don't know	1.32	Selected
1300045	22	489	East Sepik Province Rural	20-24	married	primary	employed	poor	rural	momase	yes	yes	no	no	yes	yes	yes	no	yes	>20	yes	no	0-1	yes	no or don't know	no or don't know	1.3	Selected
1110179	22	491	East Sepik Province Rural	20-24	never married	no formal education	employed	poor	rural	momase	no	no	no	no	no	yes	yes	no	no	< 20	yes	no	0-1	no	no or don't know	no or don't know	1.11	Selected
1110179	21	491	East Sepik Province Rural	20-24	never married	no formal education	employed	poor	rural	momase	no	no	no	no	no	yes	yes	no	no	< 20	yes	no	0-1	yes	no or don't know	no or don't know	1.11	Selected
1110179	17	491	East Sepik Province Rural	15-19	never married	primary	not employed	poor	rural	momase	yes	yes	no	no	no	yes	yes	no	no	< 20	yes	no	0-1	yes	no or don't know	no or don't know	1.11	Selected
1110179	17	491	East Sepik Province Rural	15-19	never married	primary	not employed	poor	rural	momase	no	no	no	no	no	yes	yes	no	yes	< 20	yes	no	0-1	yes	no or don't know	no or don't know	1.11	Selected
1110179	17	491	East Sepik Province Rural	15-19	never married	primary	not employed	poor	rural	momase	yes	yes	no	no	no	yes	yes	no	no	< 20	yes	no	0-1	yes	no or don't know	no or don't know	1.11	Selected
1110179	20	491	East Sepik Province Rural	20-24	married	primary	not employed	poor	rural	momase	yes	yes	no	no	yes	yes	yes	no	yes	< 20	yes	no	2 or more	yes	no or don't know	no or don't know	1.11	Selected
1081713	20	492	East Sepik Province Rural	20-24	never married	primary	not employed	middle	rural	momase	yes	yes	no	no	yes	yes	yes	no	no	< 20	yes	no	0-1	yes	no or don't know	no or don't know	1.08	Selected
1081713	18	492	East Sepik Province Rural	15-19	never married	primary	not employed	middle	rural	momase	no	no	no	no	no	yes	yes	no	no	< 20	yes	no	0-1	no	no or don't know	no or don't know	1.08	Selected
977772	21	494	East Sepik Province Rural	20-24	married	primary	not employed	poor	rural	momase	no	no	no	no	no	no	no	no		< 20	yes	no	0-1		no or don't know	no or don't know	0.98	Selected
977772	22	494	East Sepik Province Rural	20-24	married	primary	not employed	poor	rural	momase	yes	no	no	no	no	yes	yes	no	no	< 20	yes	no	0-1	yes	no or don't know	no or don't know	0.98	Selected
977772	23	494	East Sepik Province Rural	20-24	married	primary	not employed	poor	rural	momase	yes	no	no	no	no	yes	yes	no	no	< 20	yes	no	0-1	yes	no or don't know	no or don't know	0.98	Selected
1067480	18	495	East Sepik Province Rural	15-19	never married	primary	not employed	poor	rural	momase	no	no	no	no	no	yes	yes	no	no	< 20	yes	no	0-1	yes	no or don't know	no or don't know	1.07	Selected
1067480	23	495	East Sepik Province Rural	20-24	married	primary	not employed	poor	rural	momase	no	no	no	no	no	yes	yes	no	no	< 20	yes	no	0-1	yes	no or don't know	no or don't know	1.07	Selected
3258277	24	496	East Sepik Province Rural	20-24	married	primary	employed	poor	rural	momase	yes	yes	no	no	no	yes	yes	no	no	< 20	yes	no	0-1	yes	no or don't know	no or don't know	3.26	Selected
941690	23	497	East Sepik Province Rural	20-24	married	primary	not employed	poor	rural	momase	no	no	no	no	no	no	no	no		>20	yes	no	0-1		no or don't know	no or don't know	0.94	Selected
941690	17	497	East Sepik Province Rural	15-19	never married	primary	not employed	poor	rural	momase	no	no	no	no	no	yes	yes	no	no	< 20	yes	no	0-1	yes	no or don't know	no or don't know	0.94	Selected
1280976	19	499	East Sepik Province Rural	15-19	never married	primary	not employed	poor	rural	momase	yes	yes	no	no	no	yes	yes	no	no	< 20	yes	no	0-1	no	no or don't know	no or don't know	1.28	Selected
1366374	18	500	East Sepik Province Rural	15-19	never married	primary	not employed	rich	rural	momase	yes	no	no	no	yes	yes	yes	no	no	< 20	yes		0-1	no	no or don't know	no or don't know	1.37	Selected
1366374	18	500	East Sepik Province Rural	15-19	never married	primary	employed	poor	rural	momase	yes	no	no	no	yes	yes	yes	no	no	< 20	yes	no	0-1	yes	no or don't know	no or don't know	1.37	Selected
1366374	20	500	East Sepik Province Rural	20-24	never married	primary	not employed	middle	rural	momase	yes	no	no	no	no	yes	yes	no	no	< 20	yes	no	0-1	yes	no or don't know	no or don't know	1.37	Selected
1366374	24	500	East Sepik Province Rural	20-24	never married	high/secondary	not employed	rich	rural	momase	yes	yes	no	no	yes	yes	yes	no	yes	>20	yes	no	0-1	no	no or don't know	no or don't know	1.37	Selected
1070052	17	501	East Sepik Province Rural	15-19	never married	primary	employed	middle	rural	momase	yes	no	no	no	yes	yes	yes	no	no	< 20	yes	no	0-1	no	no or don't know	no or don't know	1.07	Selected
1070052	21	501	East Sepik Province Rural	20-24	never married	no formal education	employed	poor	rural	momase	yes	no	no	no	no	no	no	no		< 20	yes	no	0-1		no or don't know	yes	1.07	Selected
1070052	24	501	East Sepik Province Rural	20-24	married	primary	employed	middle	rural	momase	yes	yes	no	yes	yes	yes	yes	no	no	< 20	yes	no	0-1	yes	no or don't know	no or don't know	1.07	Selected
1070052	17	501	East Sepik Province Rural	15-19	never married	primary	not employed	poor	rural	momase	no	no	no	no	no	yes	yes	no	yes	< 20	yes	no	0-1	yes	no or don't know	no or don't know	1.07	Selected
397724	19	502	East Sepik Province Rural	15-19	never married	primary	not employed	middle	rural	momase	yes	yes	no	no	yes	yes	yes	no	yes	< 20	yes	no	0-1	yes	no or don't know	no or don't know	0.4	Selected
397724	17	502	East Sepik Province Rural	15-19	never married	primary	not employed	middle	rural	momase	yes	yes	no	no	no	yes	yes	no	yes	< 20	yes	no	0-1	yes	no or don't know	no or don't know	0.4	Selected
674078	22	503	East Sepik Province Rural	20-24	never married	primary	not employed	middle	rural	momase	yes	yes	yes	no	yes	yes	yes	yes	yes	< 20	yes	no	0-1	yes	no or don't know	no or don't know	0.67	Selected
674078	20	503	East Sepik Province Rural	20-24	married	primary	not employed	middle	rural	momase	yes	yes	no	no	yes	yes	yes	no	yes	< 20	yes	no	0-1	yes	no or don't know	no or don't know	0.67	Selected
1347910	18	504	East Sepik Province Rural	15-19	never married	high/secondary	not employed	middle	rural	momase	yes	yes	no	no	no	yes	yes	no	yes	< 20	yes	no	0-1	yes	no or don't know	no or don't know	1.35	Selected
1347910	21	504	East Sepik Province Rural	20-24	never married	high/secondary	not employed	poor	rural	momase	yes	yes	no	no	no	yes	yes	no	yes	< 20	yes	no	0-1	yes	no or don't know	no or don't know	1.35	Selected
1440904	24	505	East Sepik Province Rural	20-24	never married	high/secondary	not employed	middle	rural	momase	yes	yes	no	no	yes	yes	yes	yes	yes	< 20	yes	no	0-1	yes	no or don't know	no or don't know	1.44	Selected
546550	21	506	East Sepik Province Rural	20-24	never married	high/secondary	employed	rich	rural	momase	yes	yes	no	no	no	yes	yes	no	no	< 20	yes	no	0-1	yes	no or don't know	no or don't know	0.55	Selected
546550	21	506	East Sepik Province Rural	20-24	never married	high/secondary	employed	poor	rural	momase	yes	yes	no	no	no	yes	yes	no	yes	< 20	yes	no	0-1	yes	no or don't know	no or don't know	0.55	Selected
948871	20	507	East Sepik Province Rural	20-24	never married	primary	not employed	middle	rural	momase	yes	yes	no	no	no	yes	yes	no	no	< 20	yes	no	0-1	yes	no or don't know	no or don't know	0.95	Selected
948871	20	507	East Sepik Province Rural	20-24	never married	primary	not employed	poor	rural	momase	yes	yes	no	no	no	yes	yes	no	no	< 20	yes	no	0-1	yes	no or don't know	no or don't know	0.95	Selected
948871	19	507	East Sepik Province Rural	15-19	never married	primary	not employed	poor	rural	momase	no	no	no	no	no	yes	yes	no	no	< 20	yes	no	0-1	yes	no or don't know	no or don't know	0.95	Selected
948871	22	507	East Sepik Province Rural	20-24	never married	primary	not employed	poor	rural	momase	yes	no	no	no	yes	yes	yes	no	no	>20	yes	no	0-1	yes	no or don't know	no or don't know	0.95	Selected
1017075	22	508	East Sepik Province Rural	20-24	never married	high/secondary	employed	poor	rural	momase	yes	yes	yes	yes	yes	yes	yes	no	yes	< 20	yes	no	0-1	yes	no or don't know	no or don't know	1.02	Selected
1017075	21	508	East Sepik Province Rural	20-24	married	high/secondary	employed	poor	rural	momase	yes	yes	yes	no	yes	yes	yes	no	yes	< 20	yes	no	0-1	yes	no or don't know	no or don't know	1.02	Selected
1263896	24	509	East Sepik Province Rural	20-24	married	primary	not employed	poor	rural	momase	no	no	no	no	no	yes	yes	no	no	>20	yes	no	0-1	no	no or don't know	no or don't know	1.26	Selected
8198244	19	510	East Sepik Province Rural	15-19	never married	high/secondary	not employed	rich	rural	momase	yes	yes	no	no	yes	yes	yes	no	yes	< 20	yes	no	0-1	yes	no or don't know	no or don't know	8.2	Selected
8198244	18	510	East Sepik Province Rural	15-19	never married	high/secondary	not employed	rich	rural	momase	no	yes	yes	no	yes	yes	yes	no	yes	< 20	yes	no	0-1	no	no or don't know	no or don't know	8.2	Selected
8198244	17	510	East Sepik Province Rural	15-19	never married	high/secondary	not employed	rich	rural	momase	yes	yes	no	no	yes	yes	yes	no	yes	< 20	yes	no	0-1	yes	no or don't know	no or don't know	8.2	Selected
1121127	22	511	East Sepik Province Rural	20-24	never married	primary	employed	middle	rural	momase	yes	yes	no	no	yes	yes	yes	no	no	< 20	yes	no	0-1	yes	no or don't know	no or don't know	1.12	Selected
1300525	23	513	East Sepik Province Rural	20-24	never married	primary	employed	poor	rural	momase	yes	yes	no	no	no	yes	yes	no	yes	< 20	yes	no	0-1	yes	no or don't know	no or don't know	1.3	Selected
1300525	20	513	East Sepik Province Rural	20-24	never married	primary	not employed	poor	rural	momase	yes	yes	no	no	no	yes	yes	no	no	< 20	yes	no	0-1	yes	no or don't know	no or don't know	1.3	Selected
1778864	18	514	East Sepik Province Rural	15-19	never married	primary	not employed	middle	rural	momase	yes	yes	no	no	yes	yes	yes	no	yes	< 20	yes	no	0-1	yes	no or don't know	no or don't know	1.78	Selected
1211104	20	515	East Sepik Province Rural	20-24	never married	high/secondary	employed	rich	rural	momase	yes	yes	yes	yes	yes	yes	yes	no	yes	< 20	yes		0-1	no	no or don't know	no or don't know	1.21	Selected
1211104	17	515	East Sepik Province Rural	15-19	never married	primary	employed	middle	rural	momase	yes	yes	no	yes	yes	yes	yes	no	yes	< 20	yes		2 or more	yes	no or don't know	no or don't know	1.21	Selected
1211104	17	515	East Sepik Province Rural	15-19	never married	primary	not employed	poor	rural	momase	yes	yes	no	no	yes	yes	yes	no	yes	< 20	yes	no	0-1	yes	no or don't know	no or don't know	1.21	Selected
1197686	21	516	East Sepik Province Rural	20-24	never married	primary	employed	rich	rural	momase	yes	yes	no	yes	yes	yes	yes	no	yes	< 20	yes	no	0-1	no	no or don't know	yes	1.2	Selected
936627	19	517	East Sepik Province Rural	15-19	never married	high/secondary	not employed	rich	rural	momase	yes	yes	yes	yes	yes	yes	yes	no	yes	< 20	yes	no	0-1	yes	no or don't know	no or don't know	0.94	Selected
936627	17	517	East Sepik Province Rural	15-19	never married	primary	not employed	rich	rural	momase	yes	yes	no	yes	no	yes	yes	no	no	< 20	yes	no	0-1	yes	no or don't know	no or don't know	0.94	Selected
176265	19	519	West Sepik (Sandaun) Province Urban	15-19	never married	primary	employed	poor	urban	momase	no	no	no	yes	no	yes	yes	no	yes	< 20	yes	no	0-1	yes	no or don't know	yes	0.18	Selected
314075	24	520	West Sepik (Sandaun) Province Urban	20-24	never married	high/secondary	employed	rich	urban	momase	yes	yes	yes	yes	yes	yes	yes	yes	yes	< 20	yes	yes	0-1	no	no or don't know	no or don't know	0.31	Selected
314075	18	520	West Sepik (Sandaun) Province Urban	15-19	never married	high/secondary	employed	rich	urban	momase	yes	yes	no	yes	yes	yes	yes	no	yes	< 20	yes	no	0-1	yes	no or don't know	no or don't know	0.31	Selected
457260	17	521	West Sepik (Sandaun) Province Urban	15-19	married	primary	employed	rich	urban	momase	yes	no	no	no	no	yes	yes	no	yes	< 20	yes	no	0-1	yes	no or don't know	no or don't know	0.46	Selected
457260	16	521	West Sepik (Sandaun) Province Urban	15-19	never married	primary	not employed	rich	urban	momase	yes	yes	no	yes	no	yes	yes	yes	yes	< 20	yes	no	2 or more	yes	no or don't know	no or don't know	0.46	Selected
457260	18	521	West Sepik (Sandaun) Province Urban	15-19	never married	high/secondary	not employed	rich	urban	momase	yes	yes	yes	yes	yes	yes	yes	yes	yes	< 20	yes	no	0-1	yes	no or don't know	no or don't know	0.46	Selected
174815	23	522	West Sepik (Sandaun) Province Urban	20-24	married	primary	employed	rich	urban	momase	yes	yes	yes	yes	yes	yes	yes	yes	yes	< 20	yes	no	0-1	no	no or don't know	no or don't know	0.17	Selected
174815	19	522	West Sepik (Sandaun) Province Urban	15-19	never married	high/secondary	employed	rich	urban	momase	yes	yes	yes	no	yes	yes	yes	no	yes	< 20	yes	no	0-1	yes	no or don't know	no or don't know	0.17	Selected
425033	15	523	West Sepik (Sandaun) Province Urban	15-19	never married	primary	not employed	rich	urban	momase	yes	yes	no	no	no	yes	yes	no	yes	< 20	yes	no	0-1	no	no or don't know	no or don't know	0.43	Selected
425033	23	523	West Sepik (Sandaun) Province Urban	20-24	married	high/secondary	not employed	rich	urban	momase	yes	yes	no	yes	yes	yes	yes	no	yes	< 20	yes	no	0-1	yes	no or don't know	no or don't know	0.43	Selected
425033	19	523	West Sepik (Sandaun) Province Urban	15-19	never married	high/secondary	not employed	rich	urban	momase	yes	yes	yes	no	yes	yes	yes	no	no	< 20	yes	no	0-1	yes	no or don't know	no or don't know	0.43	Selected
425033	22	523	West Sepik (Sandaun) Province Urban	20-24	never married	high/secondary	not employed	rich	urban	momase	yes	yes	no	no	yes	yes	yes	no	yes	< 20	yes	no	0-1	yes	no or don't know	no or don't know	0.43	Selected
425033	20	523	West Sepik (Sandaun) Province Urban	20-24	never married	primary	not employed	rich	urban	momase	yes	yes	no	no	yes	yes	yes	no	no	< 20	yes	no	0-1	no	no or don't know	no or don't know	0.43	Selected
114946	15	524	West Sepik (Sandaun) Province Urban	15-19	never married	primary	not employed	rich	urban	momase	yes	yes	no	yes	no	yes	yes	no	yes	< 20	yes	no	0-1	yes	no or don't know	no or don't know	0.11	Selected
114946	20	524	West Sepik (Sandaun) Province Urban	20-24	never married	high/secondary	not employed	rich	urban	momase	yes	yes	yes	yes	yes	yes	yes	no	yes	< 20	yes	no	0-1	no	no or don't know	no or don't know	0.11	Selected
1213761	24	526	West Sepik (Sandaun) Province Rural	20-24	never married	high/secondary	employed	middle	rural	momase	no	no	no	no	yes	yes	yes	no	yes	< 20	yes	no	0-1	no	yes	no or don't know	1.21	Selected
1213761	18	526	West Sepik (Sandaun) Province Rural	15-19	never married	primary	not employed	middle	rural	momase	yes	yes	no	yes	no	no	no	no		< 20	yes	no	0-1		no or don't know	no or don't know	1.21	Selected
118197	19	528	West Sepik (Sandaun) Province Rural	15-19	never married	high/secondary	employed	rich	rural	momase	yes	yes	yes	yes	no	yes	yes	no	yes	< 20	yes	no	0-1	yes	no or don't know	no or don't know	0.12	Selected
118197	24	528	West Sepik (Sandaun) Province Rural	20-24	never married	primary	not employed	rich	rural	momase	yes	yes	no	no	yes	yes	yes	no	yes	< 20	yes	no	0-1	yes	no or don't know	no or don't know	0.12	Selected
912547	22	529	West Sepik (Sandaun) Province Rural	20-24	married	high/secondary	not employed	rich	rural	momase	yes	yes	no	no	yes	yes	yes	yes	yes	< 20	yes	no	0-1	no	no or don't know	no or don't know	0.91	Selected
505709	23	530	West Sepik (Sandaun) Province Rural	20-24	never married	primary	not employed	poor	rural	momase	no	no	no	no	yes	yes	yes	no	yes	>20	yes	no	0-1	yes	no or don't know	yes	0.51	Selected
505709	22	530	West Sepik (Sandaun) Province Rural	20-24	never married	primary	employed	middle	rural	momase	no	yes	no	no	no	yes	yes	no	yes	>20	yes	no	0-1	yes	no or don't know	no or don't know	0.51	Selected
505709	20	530	West Sepik (Sandaun) Province Rural	20-24	never married	primary	not employed	middle	rural	momase	no	no	no	no	no	yes	yes	no	yes	< 20	yes	no	0-1	yes	no or don't know	no or don't know	0.51	Selected
105873	24	532	West Sepik (Sandaun) Province Rural	20-24	never married	primary	employed	poor	rural	momase	yes	yes	no	yes	yes	yes	yes	no	yes	>20	yes	no	2 or more	no	no or don't know	no or don't know	0.11	Selected
100736	21	533	West Sepik (Sandaun) Province Rural	20-24	married	primary	not employed	middle	rural	momase	yes	yes	no	no	yes	no	no	no		< 20	yes	no	0-1		no or don't know	no or don't know	0.1	Selected
590432	22	534	West Sepik (Sandaun) Province Rural	20-24	married	primary	employed	poor	rural	momase	no	no	no	no	yes	no	no	no		< 20	yes	no	0-1		no or don't know	yes	0.59	Selected
590432	19	534	West Sepik (Sandaun) Province Rural	15-19	married	primary	not employed	poor	rural	momase	no	no	no	no	yes	yes	yes	no	no	< 20	yes	no	0-1	yes	no or don't know	no or don't know	0.59	Selected
590432	22	534	West Sepik (Sandaun) Province Rural	20-24	married	no formal education	employed	poor	rural	momase	no	no	no	no	no	no	no	no		< 20	yes	no	0-1		no or don't know	no or don't know	0.59	Selected
377351	22	535	West Sepik (Sandaun) Province Rural	20-24	divorced/separated	high/secondary	employed	rich	rural	momase	yes	yes	yes	yes	yes	yes	yes	no	yes	< 20	yes	no	0-1	yes	no or don't know	yes	0.38	Selected
655006	19	536	West Sepik (Sandaun) Province Rural	15-19	married	primary	employed	poor	rural	momase	no	no	no	no	yes	yes	yes	no	no	< 20	yes	no	0-1	no	no or don't know	no or don't know	0.66	Selected
655006	24	536	West Sepik (Sandaun) Province Rural	20-24	married	primary	employed	poor	rural	momase	no	no	no	no	no	yes	yes	no	no	>20	yes	no	0-1	no	no or don't know	no or don't know	0.66	Selected
385158	20	537	West Sepik (Sandaun) Province Rural	20-24	never married	primary	employed	poor	rural	momase	no	no	no	no	no	yes	yes	no	yes	< 20	yes	no	0-1	yes	no or don't know	no or don't know	0.39	Selected
385158	19	537	West Sepik (Sandaun) Province Rural	15-19	never married	primary	not employed	poor	rural	momase	no	no	no	no	yes	no	no	no		< 20	yes	no	0-1		no or don't know	no or don't know	0.39	Selected
385158	21	537	West Sepik (Sandaun) Province Rural	20-24	never married	primary	employed	poor	rural	momase	no	no	no	no	no	yes	yes	no	yes	>20	yes	no	0-1	yes	no or don't know	no or don't know	0.39	Selected
385158	23	537	West Sepik (Sandaun) Province Rural	20-24	married	primary	not employed	poor	rural	momase	no	no	no	no	yes	no	no	no		< 20	yes	no	0-1		no or don't know	no or don't know	0.39	Selected
751799	22	539	West Sepik (Sandaun) Province Rural	20-24	married	primary	employed	poor	rural	momase	no	no	no	no	no	yes	yes	no	no	< 20	yes	no	0-1	yes	no or don't know	no or don't know	0.75	Selected
751799	23	539	West Sepik (Sandaun) Province Rural	20-24	never married	primary	employed	poor	rural	momase	yes	no	no	no	no	yes	yes	no	no	< 20	yes	no	0-1	yes	no or don't know	no or don't know	0.75	Selected
2178464	23	540	West Sepik (Sandaun) Province Rural	20-24	married	high/secondary	employed	middle	rural	momase	no	no	yes	no	yes	yes	yes	no	yes	< 20	yes	no	0-1	yes	no or don't know	no or don't know	2.18	Selected
2178464	24	540	West Sepik (Sandaun) Province Rural	20-24	married	high/secondary	employed	middle	rural	momase	yes	yes	no	no	yes	yes	yes	no	yes	< 20	yes	no	0-1	no	no or don't know	no or don't know	2.18	Selected
1085931	19	541	West Sepik (Sandaun) Province Rural	15-19	never married	primary	not employed	poor	rural	momase	yes	no	no	no	no	yes	yes	no	no	< 20	yes	no	0-1	no	no or don't know	no or don't know	1.09	Selected
1731718	22	542	West Sepik (Sandaun) Province Rural	20-24	never married	primary	employed	poor	rural	momase	no	yes	no	no	no	no	no	no		< 20	yes	no	0-1		no or don't know	no or don't know	1.73	Selected
1078880	23	547	West Sepik (Sandaun) Province Rural	20-24	married	primary	not employed	poor	rural	momase	yes	no	no	no	no	yes	yes	yes	yes	< 20	yes	no	0-1	no	no or don't know	no or don't know	1.08	Selected
1250760	24	548	West Sepik (Sandaun) Province Rural	20-24	never married	primary	not employed	poor	rural	momase	no	yes	no	no	yes	yes	yes	no	no	>20	yes	no	0-1	no	no or don't know	yes	1.25	Selected
981428	18	549	West Sepik (Sandaun) Province Rural	15-19	never married	high/secondary	not employed	rich	rural	momase	yes	yes	yes	no	yes	yes	yes	no	yes	< 20	yes	no	2 or more	yes	no or don't know	no or don't know	0.98	Selected
981428	23	549	West Sepik (Sandaun) Province Rural	20-24	never married	high/secondary	employed	rich	rural	momase	yes	yes	yes	yes	yes	yes	yes	no	yes	< 20	yes	yes	2 or more	no	no or don't know	no or don't know	0.98	Selected
981428	16	549	West Sepik (Sandaun) Province Rural	15-19	never married	high/secondary	not employed	rich	rural	momase	yes	yes	yes	yes	yes	yes	yes	no	yes	< 20	yes	no	0-1	yes	no or don't know	no or don't know	0.98	Selected
1039392	18	550	West Sepik (Sandaun) Province Rural	15-19	never married	high/secondary	employed	poor	rural	momase	yes	yes	no	no	yes	yes	yes	no	yes	< 20	yes	no	0-1	no	no or don't know	no or don't know	1.04	Selected
1660836	20	553	West Sepik (Sandaun) Province Rural	20-24	never married	primary	employed	rich	rural	momase	no	no	no	no	yes	yes	yes	no	yes	>20	yes	no	0-1	no	no or don't know	no or don't know	1.66	Selected
213745	20	554	Manus Province Urban	20-24	never married	high/secondary	not employed	rich	urban	islands	yes	yes	yes	no	yes	yes	yes	no	yes	>20	yes	no	0-1	yes	no or don't know	no or don't know	0.21	Selected
213745	20	554	Manus Province Urban	20-24	never married	high/secondary	not employed	rich	urban	islands	yes	yes	yes	yes	yes	yes	yes	no	yes	< 20	yes	no	2 or more	yes	no or don't know	no or don't know	0.21	Selected
213745	23	554	Manus Province Urban	20-24	divorced/separated	high/secondary	not employed	rich	urban	islands	yes	yes	no	no	yes	yes	yes	no	yes	>20	yes	no	0-1		no or don't know	no or don't know	0.21	Selected
213745	18	554	Manus Province Urban	15-19	married	high/secondary	employed	rich	urban	islands	yes	yes	yes	no	yes	yes	yes	no	yes	< 20	yes	no	0-1	yes	no or don't know	no or don't know	0.21	Selected
213745	18	554	Manus Province Urban	15-19	never married	high/secondary	not employed	rich	urban	islands	yes	yes	no	no	yes	yes	yes	no	yes	< 20	yes	no	0-1	yes	no or don't know	no or don't know	0.21	Selected
213745	19	554	Manus Province Urban	15-19	never married	high/secondary	not employed	rich	urban	islands	yes	yes	yes	no	yes	yes	yes	no	yes	< 20	yes	no	2 or more	yes	yes	yes	0.21	Selected
213745	20	554	Manus Province Urban	20-24	divorced/separated	high/secondary	employed	rich	urban	islands	yes	yes	yes	yes	yes	yes	yes	no	yes	< 20	yes	no	2 or more	yes	no or don't know	yes	0.21	Selected
213745	21	554	Manus Province Urban	20-24	never married	high/secondary	not employed	rich	urban	islands	yes	yes	yes	yes	yes	yes	yes	yes	yes	< 20	yes	no	0-1	no	no or don't know	no or don't know	0.21	Selected
213745	23	554	Manus Province Urban	20-24	married	primary	employed	rich	urban	islands	yes	no	no	no	yes	yes	yes	no	yes	< 20	yes	no	0-1	yes	no or don't know	no or don't know	0.21	Selected
187027	20	555	Manus Province Urban	20-24	never married	high/secondary	not employed	rich	urban	islands	yes	yes	yes	no	yes	yes	yes	no	yes	< 20	yes	no	0-1	yes	no or don't know	no or don't know	0.19	Selected
187027	18	555	Manus Province Urban	15-19	never married	high/secondary	not employed	rich	urban	islands	yes	yes	no	no	no	yes	yes	no	yes	< 20	yes	no	0-1	yes	no or don't know	no or don't know	0.19	Selected
194106	22	556	Manus Province Urban	20-24	never married	primary	employed	rich	urban	islands	yes	no	yes	yes	no	yes	yes	no	yes	< 20	yes	no	0-1	yes	no or don't know	no or don't know	0.19	Selected
194106	20	556	Manus Province Urban	20-24	never married	high/secondary	employed	rich	urban	islands	yes	no	yes	yes	no	yes	yes	yes	yes	< 20	yes	no	2 or more	yes	yes	yes	0.19	Selected
194106	23	556	Manus Province Urban	20-24	divorced/separated	high/secondary	employed	rich	urban	islands	yes	yes	yes	yes	yes	yes	yes	no	yes	< 20	yes	no	0-1	yes	yes	yes	0.19	Selected
232267	23	557	Manus Province Urban	20-24	married	high/secondary	employed	rich	urban	islands	yes	yes	yes	no	yes	yes	yes	yes	yes	< 20	yes	no	0-1	yes	no or don't know	no or don't know	0.23	Selected
232267	22	557	Manus Province Urban	20-24	never married	high/secondary	not employed	rich	urban	islands	no	yes	yes	no	yes	yes	yes	no	yes	< 20	yes	no	0-1	yes	no or don't know	no or don't know	0.23	Selected
232267	21	557	Manus Province Urban	20-24	never married	high/secondary	not employed	rich	urban	islands	yes	yes	yes	no	no	yes	yes	no	yes	< 20	yes	no	0-1	no	no or don't know	no or don't know	0.23	Selected
232267	19	557	Manus Province Urban	15-19	never married	high/secondary	employed	rich	urban	islands	yes	yes	no	no	no	yes	yes	no	yes	< 20	yes	no	0-1	yes	no or don't know	no or don't know	0.23	Selected
180146	24	558	Manus Province Urban	20-24	never married	high/secondary	not employed	rich	urban	islands	yes	yes	no	no	no	yes	yes	no	yes	>20	yes	no	0-1	no	no or don't know	no or don't know	0.18	Selected
180146	15	558	Manus Province Urban	15-19	never married	primary	not employed	rich	urban	islands	yes	yes	no	yes	no	yes	yes	yes	yes	< 20	yes		0-1	yes	no or don't know	no or don't know	0.18	Selected
180146	21	558	Manus Province Urban	20-24	married	high/secondary	employed	rich	urban	islands	yes	yes	yes	yes	no	yes	yes	yes	yes	< 20	yes	no	0-1	no	no or don't know	no or don't know	0.18	Selected
180146	18	558	Manus Province Urban	15-19	never married	high/secondary	not employed	rich	urban	islands	yes	no	no	yes	yes	no	yes	no		< 20	yes	no	0-1		no or don't know	yes	0.18	Selected
180146	18	558	Manus Province Urban	15-19	married	primary	not employed	rich	urban	islands	yes	yes	no	no	yes	no	no	no		< 20	yes	no	0-1		no or don't know	no or don't know	0.18	Selected
180146	16	558	Manus Province Urban	15-19	never married	high/secondary	not employed	rich	urban	islands	yes	yes	no	no	no	yes	yes	no	yes	< 20	yes	no	2 or more	no	no or don't know	no or don't know	0.18	Selected
180146	21	558	Manus Province Urban	20-24	never married	high/secondary	employed	rich	urban	islands	yes	yes	no	yes	no	yes	yes	yes	yes	< 20	yes	no	0-1	no	no or don't know	yes	0.18	Selected
180146	22	558	Manus Province Urban	20-24	divorced/separated	high/secondary	employed	rich	urban	islands	yes	yes	yes	no	yes	yes	yes	yes	yes	>20	yes	no	0-1	yes	no or don't know	no or don't know	0.18	Selected
212375	23	559	Manus Province Urban	20-24	married	primary	not employed	rich	urban	islands	yes	yes	no	no	yes	yes	yes	no	yes	< 20	yes	no	0-1	yes	no or don't know	no or don't know	0.21	Selected
191301	23	560	Manus Province Rural	20-24	married	primary	not employed	rich	rural	islands	no	yes	no	no	yes	yes	yes	no	yes	< 20	yes	no	0-1	yes	no or don't know	no or don't know	0.19	Selected
191301	20	560	Manus Province Rural	20-24	never married	high/secondary	not employed	rich	rural	islands	no	no	no	no	yes	yes	yes	yes	yes	< 20	yes	no	0-1	yes	no or don't know	no or don't know	0.19	Selected
206246	15	561	Manus Province Rural	15-19	never married	primary	not employed	rich	rural	islands	yes	yes	no	yes	no	yes	yes	no	no	< 20	yes	no	0-1	yes	no or don't know	no or don't know	0.21	Selected
206246	22	561	Manus Province Rural	20-24	never married	high/secondary	not employed	rich	rural	islands	no	yes	yes	no	yes	yes	yes	no	yes	< 20	yes	no	0-1	yes	no or don't know	no or don't know	0.21	Selected
206246	18	561	Manus Province Rural	15-19	never married	high/secondary	not employed	rich	rural	islands	no	yes	no	yes	yes	yes	yes	no	no	< 20	yes	no	0-1	yes	no or don't know	no or don't know	0.21	Selected
239885	18	562	Manus Province Rural	15-19	never married	primary	not employed	rich	rural	islands	no	yes	no	no	no	yes	yes	no	yes	< 20	yes	no	0-1	yes	no or don't know	no or don't know	0.24	Selected
241643	20	564	Manus Province Rural	20-24	never married	high/secondary	not employed	rich	rural	islands	yes	yes	yes	no	yes	yes	yes	no	yes	< 20	yes	no	0-1	yes	no or don't know	no or don't know	0.24	Selected
241643	22	564	Manus Province Rural	20-24	never married	high/secondary	not employed	middle	rural	islands	yes	yes	yes	no	yes	yes	yes	no	yes	< 20	yes	no	0-1	yes	no or don't know	no or don't know	0.24	Selected
241643	22	564	Manus Province Rural	20-24	never married	primary	not employed	middle	rural	islands	yes	yes	no	no	no	yes	yes	no	yes	< 20	yes	no	0-1	yes	no or don't know	no or don't know	0.24	Selected
195371	23	565	Manus Province Rural	20-24	never married	primary	not employed	rich	rural	islands	yes	yes	no	no	yes	yes	yes	no	yes	< 20	yes	no	0-1	yes	no or don't know	no or don't know	0.2	Selected
195371	24	565	Manus Province Rural	20-24	never married	high/secondary	not employed	rich	rural	islands	yes	yes	no	no	yes	yes	yes	no	yes	>20	yes	no	0-1	yes	no or don't know	no or don't know	0.2	Selected
195371	21	565	Manus Province Rural	20-24	never married	high/secondary	not employed	rich	rural	islands	yes	yes	yes	yes	yes	yes	yes	yes	yes	< 20	yes	no	0-1	yes	no or don't know	no or don't know	0.2	Selected
236609	19	566	Manus Province Rural	15-19	never married	primary	not employed	rich	rural	islands	yes	yes	no	no	yes	yes	yes	no	yes	< 20	yes	no	0-1	yes	no or don't know	no or don't know	0.24	Selected
236609	17	566	Manus Province Rural	15-19	never married	primary	not employed	middle	rural	islands	no	no	no	no	no	no	no	no		< 20	yes	no	0-1		no or don't know	no or don't know	0.24	Selected
168485	17	567	Manus Province Rural	15-19	never married	primary	not employed	middle	rural	islands	yes	no	no	no	yes	yes	yes	no	yes	< 20	yes		0-1	yes	no or don't know	no or don't know	0.17	Selected
168485	16	567	Manus Province Rural	15-19	never married	primary	not employed	poor	rural	islands	yes	yes	no	no	yes	yes	yes	no	yes	< 20	yes	no	0-1	yes	no or don't know	no or don't know	0.17	Selected
401732	18	568	Manus Province Rural	15-19	never married	primary	not employed	middle	rural	islands	no	yes	no	no	no	yes	yes	no	no	< 20	yes	no	0-1	yes	yes	yes	0.4	Selected
401732	22	568	Manus Province Rural	20-24	never married	high/secondary	not employed	rich	rural	islands	no	no	no	no	no	yes	yes	no	yes	< 20	yes	no	0-1	no	no or don't know	no or don't know	0.4	Selected
401732	18	568	Manus Province Rural	15-19	never married	primary	not employed	poor	rural	islands	yes	yes	no	no	no	yes	yes	no	no	< 20	yes	no	2 or more	no	no or don't know	no or don't know	0.4	Selected
401732	23	568	Manus Province Rural	20-24	married	primary	employed	rich	rural	islands	yes	yes	no	no	no	yes	yes	yes	yes	>20	yes	no	0-1	no	no or don't know	yes	0.4	Selected
237677	23	569	Manus Province Rural	20-24	married	no formal education	not employed	rich	rural	islands	no	no	no	no	no	yes	yes	no	yes	>20	yes	no	0-1	yes	no or don't know	no or don't know	0.24	Selected
237677	21	569	Manus Province Rural	20-24	never married	high/secondary	not employed	rich	rural	islands	yes	yes	yes	yes	yes	yes	yes	no	yes	>20	yes	no	0-1	yes	no or don't know	no or don't know	0.24	Selected
237677	18	569	Manus Province Rural	15-19	never married	high/secondary	not employed	rich	rural	islands	yes	yes	yes	yes	yes	yes	yes	yes	yes	< 20	yes	no	0-1	yes	no or don't know	no or don't know	0.24	Selected
239126	22	573	Manus Province Rural	20-24	never married	primary	employed	poor	rural	islands	yes	yes	yes	no	yes	yes	yes	no	yes	< 20	yes	no	0-1	yes	no or don't know	no or don't know	0.24	Selected
239126	20	573	Manus Province Rural	20-24	never married	primary	not employed	poor	rural	islands	no	no	no	no	no	yes	yes	no	yes	< 20	yes	no	0-1	yes	no or don't know	no or don't know	0.24	Selected
259623	17	574	Manus Province Rural	15-19	never married	primary	employed	rich	rural	islands	yes	yes	no	yes	yes	yes	yes	no	yes	< 20	yes	no	0-1	yes	no or don't know	no or don't know	0.26	Selected
167388	17	575	Manus Province Rural	15-19	never married	high/secondary	not employed	middle	rural	islands	yes	yes	no	no	no	yes	yes	no	no	< 20	yes	no	0-1	yes	no or don't know	no or don't know	0.17	Selected
167388	18	575	Manus Province Rural	15-19	never married	high/secondary	not employed	middle	rural	islands	no	yes	yes	no	yes	yes	yes	no	yes	< 20	yes	no	0-1	yes	no or don't know	no or don't know	0.17	Selected
213040	15	578	Manus Province Rural	15-19	never married	primary	not employed	middle	rural	islands	no	no	no	no	no	yes	yes	no	yes	< 20	yes	no	0-1	no	no or don't know	no or don't know	0.21	Selected
239126	22	579	Manus Province Rural	20-24	never married	high/secondary	not employed	poor	rural	islands	yes	yes	yes	no	yes	yes	yes	no	yes	>20	yes	no	0-1	yes	no or don't know	no or don't know	0.24	Selected
203949	24	581	Manus Province Rural	20-24	married	primary	employed	rich	rural	islands	no	no	no	no	no	yes	yes	no	yes	< 20	yes	no	0-1	no	no or don't know	no or don't know	0.2	Selected
297848	21	582	Manus Province Rural	20-24	never married	primary	employed	middle	rural	islands	yes	yes	no	yes	no	yes	yes	no	yes	< 20	yes	no	0-1	no	yes	no or don't know	0.3	Selected
297848	19	582	Manus Province Rural	15-19	never married	high/secondary	employed	rich	rural	islands	no	yes	yes	no	yes	yes	yes	no	yes	< 20	yes	no	2 or more	no	no or don't know	no or don't know	0.3	Selected
244687	23	583	Manus Province Rural	20-24	married	primary	not employed	rich	rural	islands	yes	no	no	no	no	yes	yes	yes	yes	< 20	yes	no	0-1	yes	no or don't know	no or don't know	0.24	Selected
244687	23	583	Manus Province Rural	20-24	married	primary	not employed	rich	rural	islands	no	no	no	no	yes	yes	yes	no	yes	< 20	yes	no	0-1	yes	no or don't know	no or don't know	0.24	Selected
244687	22	583	Manus Province Rural	20-24	married	primary	not employed	rich	rural	islands	yes	yes	no	yes	no	yes	yes	no	yes	< 20	yes	no	0-1	yes	no or don't know	no or don't know	0.24	Selected
286952	21	586	Manus Province Rural	20-24	never married	high/secondary	not employed	rich	rural	islands	no	no	no	no	yes	yes	yes	no	yes	< 20	yes	no	0-1	yes	no or don't know	no or don't know	0.29	Selected
286952	16	586	Manus Province Rural	15-19	never married	primary	not employed	middle	rural	islands	no	no	no	no	no	no	no	no		< 20	yes	no	0-1		no or don't know	no or don't know	0.29	Selected
286952	24	586	Manus Province Rural	20-24	never married	primary	not employed	rich	rural	islands	yes	yes	no	no	no	yes	yes	no	yes	< 20	yes	no	2 or more	yes	no or don't know	no or don't know	0.29	Selected
150899	21	587	New Ireland Province Urban	20-24	never married	high/secondary	not employed	rich	urban	islands	no	no	yes	no	yes	yes	yes	no	yes	< 20	yes	no	0-1	yes	no or don't know	no or don't know	0.15	Selected
150899	20	587	New Ireland Province Urban	20-24	never married	primary	not employed	rich	urban	islands	no	no	yes	no	no	yes	yes	no	yes	< 20	yes	no	0-1	no	no or don't know	no or don't know	0.15	Selected
150899	15	587	New Ireland Province Urban	15-19	never married	high/secondary	employed	rich	urban	islands	yes	yes	no	yes	no	yes	yes	no	yes	< 20	yes	no	0-1	yes	no or don't know	no or don't know	0.15	Selected
150899	20	587	New Ireland Province Urban	20-24	never married	high/secondary	not employed	rich	urban	islands	yes	yes	yes	no	yes	no	yes	no		< 20	yes	no	0-1		no or don't know	no or don't know	0.15	Selected
349797	17	588	New Ireland Province Urban	15-19	never married	high/secondary	not employed	rich	urban	islands	no	yes	yes	yes	yes	yes	yes	no	no	< 20	yes	no	0-1	no	no or don't know	yes	0.35	Selected
349797	20	588	New Ireland Province Urban	20-24	never married	high/secondary	not employed	rich	urban	islands	yes	yes	yes	yes	yes	yes	yes	yes	yes	< 20	yes	no	0-1	yes	no or don't know	no or don't know	0.35	Selected
349797	20	588	New Ireland Province Urban	20-24	never married	high/secondary	not employed	rich	urban	islands	no	no	no	no	no	yes	yes	no	yes	< 20	yes	no	0-1	yes	no or don't know	no or don't know	0.35	Selected
349797	20	588	New Ireland Province Urban	20-24	never married	high/secondary	not employed	rich	urban	islands	yes	yes	no	no	yes	yes	yes	no	yes	< 20	yes	no	0-1	yes	no or don't know	no or don't know	0.35	Selected
349797	24	588	New Ireland Province Urban	20-24	never married	high/secondary	employed	rich	urban	islands	yes	yes	no	yes	yes	yes	yes	no	no	< 20	yes	no	0-1	yes	no or don't know	no or don't know	0.35	Selected
349797	18	588	New Ireland Province Urban	15-19	never married	high/secondary	not employed	rich	urban	islands	yes	yes	yes	yes	yes	yes	yes	no	yes	< 20	yes	no	0-1	yes	no or don't know	no or don't know	0.35	Selected
349797	16	588	New Ireland Province Urban	15-19	never married	high/secondary	not employed	rich	urban	islands	no	yes	yes	no	yes	yes	yes	no	no	< 20	yes	no	0-1	yes	no or don't know	no or don't know	0.35	Selected
349797	22	588	New Ireland Province Urban	20-24	never married	primary	employed	rich	urban	islands	no	yes	yes	yes	no	yes	yes	no	no	< 20	yes	no	0-1	no	no or don't know	no or don't know	0.35	Selected
217247	19	589	New Ireland Province Urban	15-19	never married	high/secondary	not employed	rich	urban	islands	yes	yes	no	yes	yes	yes	yes	no	yes	< 20	yes	no	2 or more	yes	no or don't know	no or don't know	0.22	Selected
217247	18	589	New Ireland Province Urban	15-19	never married	high/secondary	not employed	rich	urban	islands	yes	yes	no	yes	yes	yes	yes	no	yes	< 20	yes	yes	0-1	yes	yes	yes	0.22	Selected
217247	18	589	New Ireland Province Urban	15-19	never married	high/secondary	employed	rich	urban	islands	no	no	no	yes	yes	yes	yes	yes	yes	< 20	yes	no	0-1	yes	no or don't know	no or don't know	0.22	Selected
217247	20	589	New Ireland Province Urban	20-24	never married	primary	employed	rich	urban	islands	yes	yes	no	yes	yes	yes	yes	no	no	< 20	yes	no	0-1	yes	no or don't know	no or don't know	0.22	Selected
217247	17	589	New Ireland Province Urban	15-19	never married	high/secondary	not employed	rich	urban	islands	yes	yes	yes	yes	yes	yes	yes	yes	yes	< 20	yes	no	0-1	no	no or don't know	no or don't know	0.22	Selected
217247	20	589	New Ireland Province Urban	20-24	never married	high/secondary	not employed	rich	urban	islands	yes	yes	yes	yes	yes	yes	yes	no	yes	< 20	yes	no	0-1	yes	no or don't know	no or don't know	0.22	Selected
217247	19	589	New Ireland Province Urban	15-19	never married	primary	employed	rich	urban	islands	yes	yes	no	yes	no	yes	yes	yes	yes	< 20	yes	no	0-1	yes	yes	yes	0.22	Selected
244144	17	591	New Ireland Province Urban	15-19	never married	high/secondary	not employed	rich	urban	islands	no	yes	no	no	yes	yes	yes	no	yes	< 20	yes	no	0-1	yes	no or don't know	no or don't know	0.24	Selected
244144	21	591	New Ireland Province Urban	20-24	never married	college/tertiary	not employed	rich	urban	islands	no	yes	yes	no	yes	yes	yes	yes	yes	< 20	yes	no	0-1	no	no or don't know	no or don't know	0.24	Selected
244144	19	591	New Ireland Province Urban	15-19	never married	high/secondary	employed	rich	urban	islands	yes	yes	no	yes	yes	yes	yes	no	yes	< 20	yes	no	0-1	no	no or don't know	no or don't know	0.24	Selected
42832	22	592	New Ireland Province Urban	20-24	never married	high/secondary	employed	rich	urban	islands	yes	yes	no	yes	no	yes	yes	yes	yes	< 20	yes	no	0-1	yes	no or don't know	no or don't know	0.04	Selected
42832	15	592	New Ireland Province Urban	15-19	never married	primary	not employed	rich	urban	islands	no	no	yes	no	no	yes	yes	no	no	< 20	yes	no	2 or more	no	no or don't know	no or don't know	0.04	Selected
42832	24	592	New Ireland Province Urban	20-24	never married	high/secondary	not employed	rich	urban	islands	no	no	no	yes	no	yes	yes	yes	yes	< 20	yes	no	0-1	yes	no or don't know	no or don't know	0.04	Selected
79180	23	594	New Ireland Province Rural	20-24	never married	high/secondary	not employed	rich	rural	islands	no	no	no	no	yes	yes	yes	yes	yes	< 20	yes	no	0-1	yes	no or don't know	no or don't know	0.08	Selected
79180	17	594	New Ireland Province Rural	15-19	never married	high/secondary	not employed	rich	rural	islands	no	no	no	no	no	yes	yes	no	no	< 20	yes	no	0-1	no	no or don't know	no or don't know	0.08	Selected
284723	23	595	New Ireland Province Rural	20-24	never married	high/secondary	not employed	middle	rural	islands	no	no	no	no	no	yes	yes	no	yes	< 20	yes	no	0-1	no	no or don't know	no or don't know	0.28	Selected
571009	20	597	New Ireland Province Rural	20-24	never married	high/secondary	not employed	rich	rural	islands	no	yes	no	no	no	yes	yes	no	yes	< 20	yes	no	0-1	yes	no or don't know	no or don't know	0.57	Selected
571009	18	597	New Ireland Province Rural	15-19	never married	primary	not employed	middle	rural	islands	no	no	no	no	no	yes	yes	no	yes	< 20	yes	no	0-1	no	no or don't know	no or don't know	0.57	Selected
697774	20	598	New Ireland Province Rural	20-24	never married	primary	not employed	middle	rural	islands	no	yes	no	no	no	yes	yes	no	no	< 20	yes	no	0-1	yes	no or don't know	no or don't know	0.7	Selected
341464	17	599	New Ireland Province Rural	15-19	never married	primary	not employed	middle	rural	islands	no	yes	no	no	no	yes	yes	no	yes	< 20	yes	no	0-1	yes	no or don't know	no or don't know	0.34	Selected
616690	23	600	New Ireland Province Rural	20-24	never married	high/secondary	employed	rich	rural	islands	no	no	no	no	no	yes	yes	no	no	< 20	yes	no	0-1	no	no or don't know	no or don't know	0.62	Selected
616690	20	600	New Ireland Province Rural	20-24	never married	primary	employed	rich	rural	islands	yes	yes	no	yes	no	no	yes	no		< 20	yes	no	0-1		no or don't know	no or don't know	0.62	Selected
1007745	22	601	New Ireland Province Rural	20-24	never married	primary	not employed	rich	rural	islands	no	yes	no	no	no	yes	yes	no	yes	< 20	yes	no	0-1	no	no or don't know	no or don't know	1.01	Selected
1007745	24	601	New Ireland Province Rural	20-24	married	primary	employed	middle	rural	islands	no	yes	no	no	no	yes	yes	no	yes	< 20	yes	no	0-1	yes	no or don't know	no or don't know	1.01	Selected
1007745	19	601	New Ireland Province Rural	15-19	never married	primary	not employed	middle	rural	islands	no	no	no	no	no	no	no	no		< 20	yes	no	0-1		no or don't know	no or don't know	1.01	Selected
555537	19	602	New Ireland Province Rural	15-19	married	primary	not employed	middle	rural	islands	no	no	no	no	yes	yes	yes	yes	yes	< 20	yes	no	0-1	yes	no or don't know	no or don't know	0.56	Selected
555537	24	602	New Ireland Province Rural	20-24	never married	primary	employed	middle	rural	islands	yes	no	no	no	no	no	yes	no		< 20	yes	no	2 or more		yes	no or don't know	0.56	Selected
815088	21	603	New Ireland Province Rural	20-24	never married	high/secondary	not employed	rich	rural	islands	yes	yes	yes	yes	no	yes	yes	no	yes	< 20	yes	no	0-1	yes	no or don't know	no or don't know	0.82	Selected
815088	22	603	New Ireland Province Rural	20-24	never married	high/secondary	not employed	rich	rural	islands	yes	yes	no	yes	no	yes	yes	no	yes	>20	yes	no	0-1	yes	no or don't know	no or don't know	0.82	Selected
815088	18	603	New Ireland Province Rural	15-19	never married	high/secondary	not employed	rich	rural	islands	yes	yes	yes	yes	yes	yes	yes	yes	yes	< 20	yes	no	0-1	yes	no or don't know	no or don't know	0.82	Selected
529066	24	604	New Ireland Province Rural	20-24	never married	high/secondary	not employed	rich	rural	islands	yes	yes	yes	yes	yes	yes	yes	no	yes	< 20	yes	no	0-1	no	no or don't know	no or don't know	0.53	Selected
1096338	23	605	New Ireland Province Rural	20-24	never married	high/secondary	not employed	rich	rural	islands	yes	yes	yes	no	yes	yes	yes	no	yes	>20	yes	no	0-1	yes	no or don't know	no or don't know	1.1	Selected
862496	16	606	New Ireland Province Rural	15-19	never married	high/secondary	not employed	rich	rural	islands	no	yes	no	no	no	yes	yes	no	no	< 20	yes	no	0-1	no	no or don't know	no or don't know	0.86	Selected
862496	24	606	New Ireland Province Rural	20-24	never married	primary	not employed	rich	rural	islands	yes	yes	no	yes	yes	yes	yes	no	yes	< 20	yes	no	0-1	yes	no or don't know	no or don't know	0.86	Selected
862496	24	606	New Ireland Province Rural	20-24	never married	high/secondary	employed	rich	rural	islands	yes	yes	yes	no	yes	yes	yes	no	yes	< 20	yes	no	0-1	yes	no or don't know	yes	0.86	Selected
929504	23	609	New Ireland Province Rural	20-24	never married	high/secondary	not employed	middle	rural	islands	no	no	no	no	yes	yes	yes	yes	yes	< 20	yes	no	0-1	yes	no or don't know	no or don't know	0.93	Selected
832755	18	610	New Ireland Province Rural	15-19	never married	primary	not employed	rich	rural	islands	yes	yes	no	yes	yes	yes	yes	no	no	< 20	yes	no	0-1	yes	no or don't know	no or don't know	0.83	Selected
832755	18	610	New Ireland Province Rural	15-19	never married	primary	not employed	rich	rural	islands	yes	yes	yes	yes	yes	yes	yes	no	no	< 20	yes	no	0-1	yes	no or don't know	no or don't know	0.83	Selected
1096338	21	611	New Ireland Province Rural	20-24	never married	high/secondary	not employed	rich	rural	islands	no	no	no	no	yes	yes	yes	yes	yes	>20	yes	no	0-1	yes	no or don't know	no or don't know	1.1	Selected
1096338	19	611	New Ireland Province Rural	15-19	never married	primary	not employed	middle	rural	islands	no	no	no	no	no	yes	yes	no	no	< 20	yes	no	0-1	yes	no or don't know	no or don't know	1.1	Selected
1096338	20	611	New Ireland Province Rural	20-24	never married	primary	not employed	poor	rural	islands	no	yes	no	no	no	yes	yes	no	no	< 20	yes	no	0-1	yes	no or don't know	no or don't know	1.1	Selected
573013	22	612	New Ireland Province Rural	20-24	never married	high/secondary	not employed	poor	rural	islands	no	no	no	no	yes	yes	yes	no	yes	< 20	yes	no	0-1	no	no or don't know	no or don't know	0.57	Selected
640124	21	615	New Ireland Province Rural	20-24	never married	high/secondary	not employed	rich	rural	islands	no	no	no	no	no	yes	yes	no	no	>20	yes	no	0-1	no	no or don't know	no or don't know	0.64	Selected
640124	22	615	New Ireland Province Rural	20-24	never married	high/secondary	not employed	rich	rural	islands	no	no	no	no	yes	yes	yes	no	yes	>20	yes	no	0-1	yes	no or don't know	no or don't know	0.64	Selected
325397	22	617	New Ireland Province Rural	20-24	never married	high/secondary	not employed	rich	rural	islands	yes	yes	yes	yes	yes	yes	yes	no	yes	>20	yes	no	0-1	yes	no or don't know	no or don't know	0.33	Selected
325397	24	617	New Ireland Province Rural	20-24	married	high/secondary	not employed	rich	rural	islands	yes	yes	yes	yes	yes	yes	yes	no	no	< 20	yes	yes	0-1	yes	no or don't know	no or don't know	0.33	Selected
786851	24	619	New Ireland Province Rural	20-24	never married	high/secondary	employed	rich	rural	islands	yes	yes	yes	yes	no	yes	yes	yes	yes	< 20	yes	yes	0-1	no	no or don't know	no or don't know	0.79	Selected
786851	21	619	New Ireland Province Rural	20-24	never married	high/secondary	not employed	rich	rural	islands	no	no	no	yes	no	yes	yes	no	no	>20	yes	no	0-1	yes	no or don't know	no or don't know	0.79	Selected
48902	24	620	East New Britain Province Urban	20-24	never married	high/secondary	not employed	rich	urban	islands	yes	yes	yes	yes	yes	yes	yes	no	no	< 20	yes	no	0-1	no	no or don't know	no or don't know	0.05	Selected
48902	15	620	East New Britain Province Urban	15-19	never married	primary	not employed	rich	urban	islands	yes	yes	yes	yes	yes	yes	yes	no	no	< 20	yes	no	0-1	yes	no or don't know	no or don't know	0.05	Selected
48902	21	620	East New Britain Province Urban	20-24	never married	high/secondary	not employed	rich	urban	islands	yes	yes	yes	yes	yes	yes	yes	no	yes	< 20	yes	no	0-1	yes	no or don't know	no or don't know	0.05	Selected
265879	15	621	East New Britain Province Urban	15-19	never married	high/secondary	not employed	rich	urban	islands	yes	yes	no	yes	no	yes	yes	no	yes	< 20	yes	no	0-1	yes	no or don't know	yes	0.27	Selected
265879	19	621	East New Britain Province Urban	15-19	never married	high/secondary	employed	rich	urban	islands	yes	yes	yes	yes	yes	yes	yes	no	yes	< 20	yes	no	0-1	yes	no or don't know	no or don't know	0.27	Selected
265879	23	621	East New Britain Province Urban	20-24	never married	high/secondary	employed	rich	urban	islands	yes	yes	no	yes	no	yes	yes	no	yes	< 20	yes	no	0-1	yes	no or don't know	no or don't know	0.27	Selected
347084	22	622	East New Britain Province Urban	20-24	never married	primary	employed	rich	urban	islands	yes	yes	no	yes	no	yes	yes	yes	yes	>20	yes	no	0-1	yes	no or don't know	no or don't know	0.35	Selected
347084	20	622	East New Britain Province Urban	20-24	never married	primary	not employed	rich	urban	islands	yes	yes	no	yes	no	yes	yes	no	no	< 20	yes	no	0-1	yes	no or don't know	no or don't know	0.35	Selected
347084	22	622	East New Britain Province Urban	20-24	never married	no formal education	not employed	rich	urban	islands	yes	no	no	yes	no	yes	yes	no	no	< 20	yes	no	0-1	yes	no or don't know	no or don't know	0.35	Selected
347084	23	622	East New Britain Province Urban	20-24	married	primary	not employed	rich	urban	islands	yes	yes	no	yes	yes	yes	yes	yes	yes	< 20	yes	no	0-1	no	no or don't know	yes	0.35	Selected
287122	17	623	East New Britain Province Urban	15-19	never married	primary	not employed	rich	urban	islands	yes	yes	yes	yes	yes	yes	yes	no	yes	< 20	yes	no	0-1	yes	no or don't know	no or don't know	0.29	Selected
287122	18	623	East New Britain Province Urban	15-19	never married	high/secondary	employed	rich	urban	islands	yes	yes	yes	yes	yes	yes	yes	yes	yes	< 20	yes	yes	0-1	yes	yes	yes	0.29	Selected
287122	22	623	East New Britain Province Urban	20-24	never married	high/secondary	employed	rich	urban	islands	yes	yes	yes	yes	yes	yes	yes	yes	yes	< 20	yes	no	0-1	no	no or don't know	no or don't know	0.29	Selected
287122	22	623	East New Britain Province Urban	20-24	never married	primary	not employed	rich	urban	islands	yes	yes	yes	yes	yes	yes	yes	no	yes	< 20	yes	no	0-1	yes	no or don't know	no or don't know	0.29	Selected
245335	24	624	East New Britain Province Urban	20-24	married	high/secondary	employed	rich	urban	islands	no	yes	no	no	yes	yes	yes	no	no	< 20	yes	no	0-1	yes	no or don't know	no or don't know	0.25	Selected
245335	17	624	East New Britain Province Urban	15-19	never married	high/secondary	not employed	rich	urban	islands	yes	yes	no	yes	no	yes	yes	no	no	< 20	yes	no	0-1	yes	no or don't know	no or don't know	0.25	Selected
245335	20	624	East New Britain Province Urban	20-24	never married	primary	employed	rich	urban	islands	yes	yes	no	yes	yes	yes	yes	yes	yes	< 20	yes	no	0-1	yes	no or don't know	no or don't know	0.25	Selected
240569	18	625	East New Britain Province Rural	15-19	never married	high/secondary	not employed	rich	rural	islands	yes	yes	no	yes	no	yes	yes	no	yes	< 20	yes	no	0-1	yes	no or don't know	no or don't know	0.24	Selected
1094128	20	626	East New Britain Province Rural	20-24	never married	primary	not employed	rich	rural	islands	yes	no	yes	yes	yes	yes	yes	no	yes	< 20	yes	no	0-1	yes	no or don't know	no or don't know	1.09	Selected
1094128	24	626	East New Britain Province Rural	20-24	never married	high/secondary	not employed	middle	rural	islands	yes	yes	no	yes	no	yes	yes	no	no	>20	yes	no	0-1	yes	no or don't know	no or don't know	1.09	Selected
1094128	20	626	East New Britain Province Rural	20-24	never married	high/secondary	not employed	rich	rural	islands	yes	yes	no	yes	no	yes	yes	no	yes	< 20	yes	no	0-1	yes	no or don't know	no or don't know	1.09	Selected
1390454	24	627	East New Britain Province Rural	20-24	married	primary	not employed	middle	rural	islands	yes	yes	no	yes	no	yes	yes	no	no	< 20	yes	no	0-1	yes	no or don't know	no or don't know	1.39	Selected
1390454	20	627	East New Britain Province Rural	20-24	never married	high/secondary	not employed	rich	rural	islands	yes	yes	yes	yes	yes	yes	yes	no	yes	>20	yes	no	0-1	yes	no or don't know	no or don't know	1.39	Selected
342705	20	629	East New Britain Province Rural	20-24	never married	high/secondary	not employed	rich	rural	islands	no	yes	no	yes	no	yes	yes	no	no	< 20	yes	no	0-1	yes	no or don't know	no or don't know	0.34	Selected
342705	22	629	East New Britain Province Rural	20-24	never married	high/secondary	not employed	rich	rural	islands	yes	yes	yes	yes	no	yes	yes	no	yes	< 20	yes	no	0-1	yes	no or don't know	no or don't know	0.34	Selected
342705	21	629	East New Britain Province Rural	20-24	divorced/separated	high/secondary	not employed	rich	rural	islands	yes	yes	yes	yes	yes	yes	yes	yes	yes	>20	yes	no	0-1	yes	no or don't know	no or don't know	0.34	Selected
463690	18	630	East New Britain Province Rural	15-19	never married	high/secondary	not employed	rich	rural	islands	yes	yes	no	yes	no	yes	yes	no	no	< 20	yes	no	0-1	yes	no or don't know	yes	0.46	Selected
463690	19	630	East New Britain Province Rural	15-19	never married	high/secondary	not employed	rich	rural	islands	yes	yes	yes	yes	no	yes	yes	no	no	< 20	yes	no	0-1	yes	no or don't know	no or don't know	0.46	Selected
983944	24	631	East New Britain Province Rural	20-24	married	primary	not employed	rich	rural	islands	yes	yes	no	yes	yes	yes	yes	no	no	< 20	yes		0-1	no	no or don't know	no or don't know	0.98	Selected
225558	20	633	East New Britain Province Rural	20-24	never married	high/secondary	not employed	rich	rural	islands	yes	yes	no	yes	yes	yes	yes	no	no	< 20	yes	no	0-1	yes	no or don't know	no or don't know	0.23	Selected
348590	23	635	East New Britain Province Rural	20-24	never married	high/secondary	not employed	rich	rural	islands	yes	yes	yes	yes	yes	yes	yes	yes	yes	< 20	yes	no	0-1	yes	no or don't know	no or don't know	0.35	Selected
348590	23	635	East New Britain Province Rural	20-24	never married	primary	not employed	middle	rural	islands	yes	yes	no	yes	yes	yes	yes	no	no	>20	yes	no	0-1	yes	no or don't know	no or don't know	0.35	Selected
348590	22	635	East New Britain Province Rural	20-24	never married	high/secondary	not employed	rich	rural	islands	yes	yes	yes	yes	yes	yes	yes	no	yes	< 20	yes	no	0-1	no	no or don't know	no or don't know	0.35	Selected
348590	23	635	East New Britain Province Rural	20-24	married	primary	not employed	rich	rural	islands	yes	yes	no	yes	yes	yes	yes	no	yes	< 20	yes	no	0-1	no	no or don't know	no or don't know	0.35	Selected
1074271	19	636	East New Britain Province Rural	15-19	never married	high/secondary	employed	rich	rural	islands	yes	yes	no	yes	yes	yes	yes	yes	yes	< 20	yes	no	2 or more	yes	no or don't know	no or don't know	1.07	Selected
952100	21	637	East New Britain Province Rural	20-24	never married	primary	not employed	rich	rural	islands	yes	yes	no	no	yes	yes	yes	yes	yes	< 20	yes	no	0-1	yes	no or don't know	no or don't know	0.95	Selected
952100	19	637	East New Britain Province Rural	15-19	never married	primary	not employed	rich	rural	islands	no	no	no	no	no	no	no	no		< 20	yes	no	0-1		no or don't know	no or don't know	0.95	Selected
952100	17	637	East New Britain Province Rural	15-19	never married	primary	not employed	rich	rural	islands	yes	yes	no	yes	yes	yes	yes	no	yes	< 20	yes	no	0-1	no	no or don't know	yes	0.95	Selected
952100	19	637	East New Britain Province Rural	15-19	never married	high/secondary	not employed	rich	rural	islands	yes	yes	yes	no	yes	yes	yes	no	yes	< 20	yes	no	0-1	yes	no or don't know	no or don't know	0.95	Selected
350075	24	638	East New Britain Province Rural	20-24	never married	high/secondary	not employed	rich	rural	islands	no	no	no	no	yes	yes	yes	no	no	< 20	yes	no	0-1	no	no or don't know	yes	0.35	Selected
227990	19	639	East New Britain Province Rural	15-19	never married	primary	not employed	rich	rural	islands	yes	yes	no	yes	no	yes	yes	no	no	< 20	yes	no	0-1	no	no or don't know	no or don't know	0.23	Selected
227990	24	639	East New Britain Province Rural	20-24	never married	primary	employed	rich	rural	islands	no	yes	no	yes	yes	yes	yes	no	no	< 20	yes	no	0-1	yes	no or don't know	no or don't know	0.23	Selected
227990	21	639	East New Britain Province Rural	20-24	never married	high/secondary	employed	rich	rural	islands	yes	yes	yes	yes	yes	yes	yes	no	yes	< 20	yes	no	2 or more	no	no or don't know	no or don't know	0.23	Selected
227990	21	639	East New Britain Province Rural	20-24	never married	primary	not employed	rich	rural	islands	yes	yes	no	yes	yes	yes	yes	no	no	< 20	yes	no	0-1	yes	no or don't know	no or don't know	0.23	Selected
768011	18	641	East New Britain Province Rural	15-19	never married	primary	not employed	rich	rural	islands	no	no	no	no	no	yes	yes	yes	yes	< 20	yes	no	0-1	no	no or don't know	no or don't know	0.77	Selected
593487	24	642	East New Britain Province Rural	20-24	never married	primary	employed	rich	rural	islands	no	no	no	yes	no	yes	yes	no	no	< 20	yes	no	0-1	no	no or don't know	no or don't know	0.59	Selected
1021395	18	643	East New Britain Province Rural	15-19	never married	high/secondary	not employed	rich	rural	islands	yes	no	no	yes	yes	yes	yes	no	yes	< 20	yes	no	0-1	no	no or don't know	no or don't know	1.02	Selected
845636	22	644	East New Britain Province Rural	20-24	never married	primary	employed	rich	rural	islands	yes	no	yes	no	yes	yes	yes	no	no	< 20	yes	no	2 or more	yes	no or don't know	yes	0.85	Selected
845636	18	644	East New Britain Province Rural	15-19	never married	primary	not employed	rich	rural	islands	yes	no	yes	yes	yes	yes	yes	yes	yes	< 20	yes	no	0-1	yes	no or don't know	no or don't know	0.85	Selected
845636	17	644	East New Britain Province Rural	15-19	never married	primary	employed	rich	rural	islands	yes	yes	no	yes	no	yes	yes	no	yes	< 20	yes	no	0-1	yes	no or don't know	no or don't know	0.85	Selected
930199	24	645	East New Britain Province Rural	20-24	never married	primary	not employed	rich	rural	islands	yes	yes	no	yes	yes	yes	yes	yes	yes	>20	yes	no	0-1	no	no or don't know	no or don't know	0.93	Selected
930199	17	645	East New Britain Province Rural	15-19	never married	primary	not employed	rich	rural	islands	yes	yes	no	yes	no	yes	yes	no	yes	< 20	yes	no	0-1	yes	no or don't know	no or don't know	0.93	Selected
840180	23	648	East New Britain Province Rural	20-24	married	high/secondary	not employed	rich	rural	islands	no	no	no	no	yes	yes	yes	no	yes	< 20	yes	no	0-1	no	no or don't know	no or don't know	0.84	Selected
868186	22	651	East New Britain Province Rural	20-24	never married	high/secondary	not employed	rich	rural	islands	yes	yes	yes	yes	yes	yes	yes	no	yes	>20	yes	no	0-1	no	no or don't know	no or don't know	0.87	Selected
868186	20	651	East New Britain Province Rural	20-24	never married	primary	not employed	rich	rural	islands	yes	yes	no	no	no	yes	yes	no	no	< 20	yes	no	0-1	yes	no or don't know	no or don't know	0.87	Selected
744160	19	652	East New Britain Province Rural	15-19	never married	primary	not employed	rich	rural	islands	yes	yes	no	no	yes	yes	yes	no	yes	< 20	yes	no	0-1	no	no or don't know	no or don't know	0.74	Selected
744160	24	652	East New Britain Province Rural	20-24	never married	primary	not employed	rich	rural	islands	yes	yes	no	yes	yes	yes	yes	no	no	< 20	yes	no	0-1	yes	no or don't know	no or don't know	0.74	Selected
1020119	24	653	East New Britain Province Rural	20-24	married	primary	employed	poor	rural	islands	no	no	no	no	no	yes	yes	no	no	< 20	yes	no	0-1	yes	no or don't know	no or don't know	1.02	Selected
314302	23	654	East New Britain Province Rural	20-24	married	high/secondary	employed	rich	rural	islands	yes	yes	yes	yes	yes	yes	yes	yes	yes	< 20	yes	no	0-1	yes	no or don't know	no or don't know	0.31	Selected
314302	24	654	East New Britain Province Rural	20-24	never married	primary	not employed	rich	rural	islands	yes	no	no	no	no	yes	yes	no	yes	>20	yes	no	0-1	yes	no or don't know	no or don't know	0.31	Selected
314302	22	654	East New Britain Province Rural	20-24	never married	high/secondary	employed	rich	rural	islands	yes	yes	yes	yes	yes	yes	yes	no	yes	< 20	yes	no	0-1	yes	no or don't know	no or don't know	0.31	Selected
243971	22	657	West New Britain Province Urban	20-24	married	high/secondary	not employed	rich	urban	islands	no	no	yes	yes	yes	yes	yes	yes	yes	< 20	yes	no	0-1	yes	no or don't know	no or don't know	0.24	Selected
201936	20	658	West New Britain Province Urban	20-24	never married	high/secondary	employed	rich	urban	islands	yes	no	no	yes	no	yes	yes	yes	yes	< 20	yes	no	2 or more	yes	no or don't know	no or don't know	0.2	Selected
201936	17	658	West New Britain Province Urban	15-19	never married	primary	employed	rich	urban	islands	yes	yes	no	yes	yes	yes	yes	yes	yes	< 20	yes	no	2 or more	yes	no or don't know	no or don't know	0.2	Selected
201936	24	658	West New Britain Province Urban	20-24	never married	no formal education	not employed	rich	urban	islands	no	no	no	no	yes	yes	yes	no	no	< 20	yes	no	0-1	yes	no or don't know	no or don't know	0.2	Selected
235266	24	659	West New Britain Province Urban	20-24	never married	high/secondary	employed	rich	urban	islands	yes	yes	yes	yes	yes	yes	yes	no	yes	< 20	yes	no	0-1	yes	no or don't know	no or don't know	0.24	Selected
235266	20	659	West New Britain Province Urban	20-24	never married	high/secondary	employed	rich	urban	islands	yes	yes	no	yes	yes	yes	yes	no	yes	< 20	yes	no	0-1	no	no or don't know	no or don't know	0.24	Selected
235266	20	659	West New Britain Province Urban	20-24	never married	high/secondary	not employed	rich	urban	islands	no	no	yes	yes	yes	yes	yes	yes	yes	< 20	yes	yes	0-1	no	no or don't know	no or don't know	0.24	Selected
98953	16	660	West New Britain Province Urban	15-19	never married	primary	not employed	rich	urban	islands	yes	yes	no	no	no	yes	yes	yes	yes	< 20	yes	no	0-1	yes	no or don't know	no or don't know	0.1	Selected
46143	20	661	West New Britain Province Urban	20-24	never married	high/secondary	employed	rich	urban	islands	yes	yes	yes	yes	yes	yes	yes	no	yes	< 20	yes	no	0-1	yes	no or don't know	no or don't know	0.05	Selected
270341	17	662	West New Britain Province Urban	15-19	never married	primary	not employed	rich	urban	islands	no	no	no	no	no	yes	yes	no	no	< 20	yes	no	2 or more	yes	no or don't know	no or don't know	0.27	Selected
270341	20	662	West New Britain Province Urban	20-24	never married	primary	not employed	rich	urban	islands	yes	yes	no	no	no	yes	yes	no	no	< 20	yes	no	2 or more	yes	no or don't know	no or don't know	0.27	Selected
270341	22	662	West New Britain Province Urban	20-24	never married	high/secondary	employed	rich	urban	islands	no	no	yes	no	yes	yes	yes	no	yes	< 20	yes	no	0-1	yes	no or don't know	no or don't know	0.27	Selected
56333	24	663	West New Britain Province Urban	20-24	married	high/secondary	employed	rich	urban	islands	yes	yes	no	no	no	yes	yes	no	yes	>20	yes	no	0-1	yes	no or don't know	no or don't know	0.06	Selected
56333	21	663	West New Britain Province Urban	20-24	never married	primary	not employed	rich	urban	islands	yes	no	no	no	no	yes	yes	no	no	< 20	yes	no	0-1	yes	no or don't know	no or don't know	0.06	Selected
56333	17	663	West New Britain Province Urban	15-19	never married	primary	employed	rich	urban	islands	yes	no	no	no	yes	no	no	no		< 20	yes	no	0-1		no or don't know	no or don't know	0.06	Selected
56333	24	663	West New Britain Province Urban	20-24	married	primary	not employed	rich	urban	islands	yes	no	no	yes	no	yes	yes	no	no	< 20	yes	no	0-1	no	no or don't know	no or don't know	0.06	Selected
124451	18	664	West New Britain Province Urban	15-19	never married	high/secondary	not employed	rich	urban	islands	yes	yes	yes	yes	yes	yes	yes	no	yes	< 20	yes	no	0-1	yes	no or don't know	no or don't know	0.12	Selected
124451	24	664	West New Britain Province Urban	20-24	never married	high/secondary	not employed	rich	urban	islands	yes	yes	yes	yes	yes	yes	yes	yes	yes	< 20	yes		0-1	yes	no or don't know	no or don't know	0.12	Selected
124451	17	664	West New Britain Province Urban	15-19	never married	primary	not employed	rich	urban	islands	yes	yes	yes	yes	yes	yes	yes	yes	yes	< 20	yes		0-1	yes	no or don't know	no or don't know	0.12	Selected
124451	24	664	West New Britain Province Urban	20-24	never married	high/secondary	employed	rich	urban	islands	yes	yes	no	yes	yes	yes	yes	no	yes	< 20	yes	no	2 or more	yes	no or don't know	no or don't know	0.12	Selected
852814	20	665	West New Britain Province Rural	20-24	never married	high/secondary	not employed	rich	rural	islands	yes	yes	no	no	no	yes	yes	no	yes	>20	yes	no	0-1	yes	no or don't know	no or don't know	0.85	Selected
852814	22	665	West New Britain Province Rural	20-24	never married	primary	employed	rich	rural	islands	yes	yes	no	no	yes	yes	yes	no	no	< 20	yes	no	0-1	yes	no or don't know	no or don't know	0.85	Selected
1210408	22	666	West New Britain Province Rural	20-24	never married	high/secondary	employed	rich	rural	islands	no	no	no	no	no	yes	yes	no	yes	< 20	yes	no	2 or more	no	no or don't know	no or don't know	1.21	Selected
397507	24	667	West New Britain Province Rural	20-24	married	no formal education	employed	rich	rural	islands	no	no	no	no	no	yes	yes	yes	yes	< 20	yes	no	0-1	no	no or don't know	no or don't know	0.4	Selected
397507	22	667	West New Britain Province Rural	20-24	married	primary	not employed	poor	rural	islands	no	no	no	no	no	yes	yes	no	yes	< 20	yes	no	0-1	yes	no or don't know	no or don't know	0.4	Selected
130404	19	668	West New Britain Province Rural	15-19	never married	primary	not employed	rich	rural	islands	no	no	no	no	no	yes	yes	yes	yes	< 20	yes	no	0-1	yes	no or don't know	no or don't know	0.13	Selected
803802	21	671	West New Britain Province Rural	20-24	never married	primary	not employed	rich	rural	islands	no	no	no	no	yes	yes	yes	yes	yes	< 20	yes	no	0-1	no	no or don't know	no or don't know	0.8	Selected
744987	24	672	West New Britain Province Rural	20-24	married	high/secondary	employed	middle	rural	islands	yes	yes	yes	yes	yes	yes	yes	yes	yes	< 20	yes	yes	2 or more	yes	no or don't know	no or don't know	0.74	Selected
744987	24	672	West New Britain Province Rural	20-24	married	primary	not employed	rich	rural	islands	yes	no	no	yes	no	yes	yes	no	no	< 20	yes	no	0-1	yes	no or don't know	no or don't know	0.74	Selected
492637	21	674	West New Britain Province Rural	20-24	never married	primary	employed	rich	rural	islands	no	no	no	yes	yes	yes	yes	yes	yes	< 20	yes	no	0-1	no	no or don't know	no or don't know	0.49	Selected
492637	20	674	West New Britain Province Rural	20-24	never married	primary	employed	rich	rural	islands	no	yes	no	yes	yes	yes	yes	yes	yes	< 20	yes	no	0-1	yes	no or don't know	no or don't know	0.49	Selected
158739	22	675	West New Britain Province Rural	20-24	never married	high/secondary	employed	rich	rural	islands	yes	yes	no	yes	no	yes	yes	no	yes	< 20	yes	no	0-1	yes	no or don't know	no or don't know	0.16	Selected
158739	19	675	West New Britain Province Rural	15-19	never married	high/secondary	employed	rich	rural	islands	yes	yes	yes	yes	yes	yes	yes	no	yes	< 20	yes	no	0-1	no	no or don't know	no or don't know	0.16	Selected
158739	21	675	West New Britain Province Rural	20-24	never married	high/secondary	not employed	middle	rural	islands	yes	yes	no	yes	yes	yes	yes	yes	yes	< 20	yes	no	0-1	yes	no or don't know	no or don't know	0.16	Selected
158739	16	675	West New Britain Province Rural	15-19	never married	primary	employed	middle	rural	islands	yes	yes	no	yes	yes	no	no	no		< 20	yes	no	0-1		no or don't know	no or don't know	0.16	Selected
158739	23	675	West New Britain Province Rural	20-24	married	high/secondary	employed	middle	rural	islands	yes	yes	no	yes	yes	yes	yes	yes	yes	>20	yes	no	0-1	yes	no or don't know	no or don't know	0.16	Selected
158739	17	675	West New Britain Province Rural	15-19	never married	primary	employed	rich	rural	islands	yes	yes	no	yes	yes	yes	yes	no	no	< 20	yes	no	0-1	yes	no or don't know	no or don't know	0.16	Selected
158739	24	675	West New Britain Province Rural	20-24	never married	college/tertiary	employed	rich	rural	islands	yes	yes	yes	yes	yes	yes	yes	yes	yes	< 20	yes		0-1	no	no or don't know	no or don't know	0.16	Selected
158739	19	675	West New Britain Province Rural	15-19	never married	high/secondary	not employed	rich	rural	islands	yes	yes	no	yes	yes	yes	yes	yes	yes	< 20	yes	no	0-1	yes	no or don't know	no or don't know	0.16	Selected
158739	20	675	West New Britain Province Rural	20-24	never married	high/secondary	not employed	rich	rural	islands	yes	yes	no	yes	yes	yes	yes	yes	yes	< 20	yes	no	0-1	yes	no or don't know	no or don't know	0.16	Selected
1196271	17	676	West New Britain Province Rural	15-19	never married	primary	not employed	rich	rural	islands	yes	yes	no	no	yes	yes	yes	no	yes	< 20	yes	no	0-1	no	no or don't know	no or don't know	1.2	Selected
4675123	22	677	West New Britain Province Rural	20-24	married	high/secondary	employed	rich	rural	islands	yes	yes	no	yes	yes	yes	yes	no	yes	< 20	yes	no	0-1	yes	no or don't know	no or don't know	4.68	Selected
4675123	23	677	West New Britain Province Rural	20-24	never married	primary	employed	rich	rural	islands	yes	yes	yes	no	yes	yes	yes	no	yes	< 20	yes	no	0-1	yes	no or don't know	no or don't know	4.68	Selected
1142385	24	678	West New Britain Province Rural	20-24	never married	primary	employed	poor	rural	islands	no	no	no	no	yes	yes	yes	yes	yes	>20	yes	no	0-1	yes	no or don't know	no or don't know	1.14	Selected
1040695	21	680	West New Britain Province Rural	20-24	never married	primary	not employed	poor	rural	islands	no	no	no	no	no	no	no	no		< 20	yes	no	0-1		no or don't know	yes	1.04	Selected
952768	21	681	West New Britain Province Rural	20-24	never married	primary	not employed	poor	rural	islands	yes	yes	no	yes	no	yes	yes	no	yes	< 20	yes	no	0-1	yes	no or don't know	no or don't know	0.95	Selected
952768	24	681	West New Britain Province Rural	20-24	never married	primary	employed	poor	rural	islands	yes	yes	no	yes	no	yes	yes	no	yes	< 20	yes	no	0-1	yes	no or don't know	no or don't know	0.95	Selected
952768	23	681	West New Britain Province Rural	20-24	married	primary	employed	poor	rural	islands	no	yes	no	yes	yes	yes	yes	no	yes	< 20	yes	no	0-1	yes	no or don't know	yes	0.95	Selected
1231828	24	682	West New Britain Province Rural	20-24	never married	high/secondary	not employed	rich	rural	islands	yes	yes	yes	yes	yes	yes	yes	no	yes	< 20	yes	no	0-1	yes	no or don't know	no or don't know	1.23	Selected
1029259	20	684	West New Britain Province Rural	20-24	married	primary	not employed	rich	rural	islands	yes	yes	no	no	yes	yes	yes	yes	yes	< 20	yes	no	0-1	yes	no or don't know	no or don't know	1.03	Selected
1029259	22	684	West New Britain Province Rural	20-24	never married	primary	employed	rich	rural	islands	yes	yes	yes	no	yes	yes	yes	yes	yes	< 20	yes	no	0-1	yes	no or don't know	no or don't know	1.03	Selected
679732	21	685	West New Britain Province Rural	20-24	never married	high/secondary	employed	rich	rural	islands	yes	yes	no	yes	no	yes	yes	yes	yes	< 20	yes	no	0-1	yes	no or don't know	no or don't know	0.68	Selected
679732	23	685	West New Britain Province Rural	20-24	never married	primary	employed	rich	rural	islands	yes	yes	no	yes	yes	yes	yes	yes	yes	< 20	yes	no	0-1	no	no or don't know	no or don't know	0.68	Selected
922631	24	686	West New Britain Province Rural	20-24	never married	high/secondary	employed	rich	rural	islands	yes	no	no	no	yes	yes	yes	yes	yes	< 20	yes	no	0-1	yes	no or don't know	no or don't know	0.92	Selected
922631	22	686	West New Britain Province Rural	20-24	never married	high/secondary	employed	rich	rural	islands	yes	yes	no	yes	no	yes	yes	no	no	< 20	yes	no	0-1	yes	no or don't know	no or don't know	0.92	Selected
922631	19	686	West New Britain Province Rural	15-19	never married	high/secondary	not employed	rich	rural	islands	yes	no	no	yes	yes	yes	yes	no	no	< 20	yes	no	0-1	no	no or don't know	no or don't know	0.92	Selected
922631	18	686	West New Britain Province Rural	15-19	never married	high/secondary	not employed	rich	rural	islands	yes	yes	yes	yes	yes	yes	yes	no	no	< 20	yes	no	0-1	yes	yes	no or don't know	0.92	Selected
922631	16	686	West New Britain Province Rural	15-19	never married	high/secondary	not employed	rich	rural	islands	yes	yes	yes	yes	yes	yes	yes	no	no	< 20	yes	no	0-1	yes	no or don't know	no or don't know	0.92	Selected
922631	23	686	West New Britain Province Rural	20-24	married	college/tertiary	employed	rich	rural	islands	yes	yes	yes	yes	yes	yes	yes	no	no	< 20	yes	no	0-1	yes	no or don't know	no or don't know	0.92	Selected
922631	23	686	West New Britain Province Rural	20-24	married	primary	not employed	rich	rural	islands	yes	no	no	no	no	yes	yes	no	yes	< 20	yes	no	0-1	no	no or don't know	yes	0.92	Selected
1646814	20	687	West New Britain Province Rural	20-24	never married	high/secondary	not employed	rich	rural	islands	yes	yes	yes	yes	yes	yes	yes	no	yes	< 20	yes	no	0-1	yes	no or don't know	no or don't know	1.65	Selected
573993	24	688	West New Britain Province Rural	20-24	never married	high/secondary	employed	rich	rural	islands	yes	yes	no	yes	yes	yes	yes	no	yes	< 20	yes	no	0-1	yes	no or don't know	no or don't know	0.57	Selected
573993	23	688	West New Britain Province Rural	20-24	never married	high/secondary	not employed	rich	rural	islands	yes	yes	yes	yes	yes	yes	yes	yes	yes	< 20	yes	no	2 or more	yes	yes	yes	0.57	Selected
127936	23	689	West New Britain Province Rural	20-24	married	high/secondary	employed	rich	rural	islands	yes	yes	yes	yes	yes	yes	yes	no	yes	< 20	yes	no	0-1	no	no or don't know	no or don't know	0.13	Selected
127936	23	689	West New Britain Province Rural	20-24	married	primary	employed	rich	rural	islands	no	no	no	no	yes	yes	yes	no	no	< 20	yes	no	0-1	no	no or don't know	no or don't know	0.13	Selected
823407	20	690	West New Britain Province Rural	20-24	never married	primary	not employed	middle	rural	islands	yes	yes	no	no	no	yes	yes	no	no	>20	yes	no	0-1	yes	no or don't know	no or don't know	0.82	Selected
1646814	22	691	West New Britain Province Rural	20-24	never married	primary	not employed	middle	rural	islands	yes	yes	no	no	no	yes	yes	no	yes	>20	yes	no	0-1	yes	no or don't know	no or don't know	1.65	Selected
486102	21	692	Autonomous Region of Bougainville Urban	20-24	never married	college/tertiary	not employed	rich	urban	islands	yes	yes	yes	yes	yes	yes	yes	no	no	< 20	yes	no	0-1	yes	no or don't know	no or don't know	0.49	Selected
486102	18	692	Autonomous Region of Bougainville Urban	15-19	never married	high/secondary	not employed	rich	urban	islands	yes	yes	yes	yes	yes	yes	yes	no	no	< 20	yes	no	0-1	yes	no or don't know	yes	0.49	Selected
275025	21	693	Autonomous Region of Bougainville Urban	20-24	never married	high/secondary	employed	rich	urban	islands	yes	yes	no	yes	yes	yes	yes	no	yes	>20	yes	no	0-1	yes	no or don't know	yes	0.28	Selected
275025	23	693	Autonomous Region of Bougainville Urban	20-24	never married	college/tertiary	employed	rich	urban	islands	yes	yes	yes	yes	yes	yes	yes	yes	yes	< 20	yes	no	0-1	yes	no or don't know	no or don't know	0.28	Selected
275025	16	693	Autonomous Region of Bougainville Urban	15-19	never married	no formal education	not employed	rich	urban	islands	no	no	no	yes	no	yes	yes	no	yes	< 20	yes	no	2 or more	yes	yes	yes	0.28	Selected
381332	21	694	Autonomous Region of Bougainville Urban	20-24	never married	high/secondary	employed	rich	urban	islands	yes	yes	yes	no	no	yes	yes	yes	yes	< 20	yes		0-1	yes	no or don't know	no or don't know	0.38	Selected
381332	18	694	Autonomous Region of Bougainville Urban	15-19	never married	primary	employed	rich	urban	islands	yes	no	no	no	no	yes	yes	no	yes	< 20	yes		0-1	yes	no or don't know	no or don't know	0.38	Selected
381332	24	694	Autonomous Region of Bougainville Urban	20-24	divorced/separated	high/secondary	employed	rich	urban	islands	yes	yes	no	no	no	yes	yes	no	no	< 20	yes		0-1	yes	no or don't know	no or don't know	0.38	Selected
1270465	19	696	Autonomous Region of Bougainville Rural	15-19	divorced/separated	primary	not employed	rich	rural	islands	no	no	no	no	yes	yes	yes	yes	yes	< 20	yes	no	2 or more	no	no or don't know	no or don't know	1.27	Selected
867175	23	698	Autonomous Region of Bougainville Rural	20-24	married	high/secondary	employed	rich	rural	islands	yes	yes	yes	yes	yes	yes	yes	no	yes	< 20	yes	no	0-1	yes	no or don't know	no or don't know	0.87	Selected
867175	18	698	Autonomous Region of Bougainville Rural	15-19	never married	primary	employed	rich	rural	islands	yes	yes	yes	yes	yes	yes	yes	no	yes	< 20	yes		0-1	yes	no or don't know	no or don't know	0.87	Selected
1166835	21	700	Autonomous Region of Bougainville Rural	20-24	married	primary	employed	rich	rural	islands	yes	yes	no	no	no	yes	yes	no	yes	< 20	yes	no	0-1	yes	no or don't know	no or don't know	1.17	Selected
1166835	19	700	Autonomous Region of Bougainville Rural	15-19	never married	primary	employed	rich	rural	islands	yes	yes	yes	yes	yes	yes	yes	no	no	< 20	yes	no	0-1	yes	no or don't know	no or don't know	1.17	Selected
1166835	22	700	Autonomous Region of Bougainville Rural	20-24	married	high/secondary	employed	rich	rural	islands	yes	yes	yes	yes	yes	yes	yes	no	yes	>20	yes	no	0-1	no	no or don't know	no or don't know	1.17	Selected
805234	18	701	Autonomous Region of Bougainville Rural	15-19	never married	primary	not employed	rich	rural	islands	yes	yes	no	no	yes	yes	yes	no	yes	< 20	yes	no	0-1	yes	no or don't know	no or don't know	0.81	Selected
805234	22	701	Autonomous Region of Bougainville Rural	20-24	never married	primary	employed	rich	rural	islands	yes	no	yes	yes	yes	yes	yes	no	yes	< 20	yes	no	0-1	yes	no or don't know	no or don't know	0.81	Selected
805234	19	701	Autonomous Region of Bougainville Rural	15-19	never married	no formal education	not employed	rich	rural	islands	no	no	no	no	no	yes	yes	no	yes	< 20	yes	no	0-1	yes	no or don't know	no or don't know	0.81	Selected
827585	23	702	Autonomous Region of Bougainville Rural	20-24	married	primary	employed	rich	rural	islands	yes	yes	yes	yes	yes	yes	yes	no	yes	< 20	yes	no	0-1	yes	no or don't know	no or don't know	0.83	Selected
827585	21	702	Autonomous Region of Bougainville Rural	20-24	married	high/secondary	employed	rich	rural	islands	no	no	no	no	no	yes	yes	no	yes	>20	yes	no	0-1	yes	no or don't know	no or don't know	0.83	Selected
997577	21	703	Autonomous Region of Bougainville Rural	20-24	never married	high/secondary	employed	rich	rural	islands	no	yes	no	no	yes	yes	yes	no	yes	< 20	yes		0-1	yes	no or don't know	yes	1	Selected
997577	22	703	Autonomous Region of Bougainville Rural	20-24	never married	high/secondary	not employed	middle	rural	islands	no	yes	yes	yes	yes	yes	yes	no	no	< 20	yes	no	0-1	yes	no or don't know	no or don't know	1	Selected
1285478	22	704	Autonomous Region of Bougainville Rural	20-24	never married	primary	employed	rich	rural	islands	yes	yes	no	yes	yes	yes	yes	no	no	< 20	yes	no	0-1	yes	no or don't know	no or don't know	1.29	Selected
430772	24	706	Autonomous Region of Bougainville Rural	20-24	never married	high/secondary	employed	middle	rural	islands	yes	yes	no	yes	yes	yes	yes	yes	yes	>20	yes		0-1	yes	no or don't know	no or don't know	0.43	Selected
280799	17	708	Autonomous Region of Bougainville Rural	15-19	never married	primary	employed	rich	rural	islands	yes	yes	yes	yes	no	yes	yes	no	yes	< 20	yes	no	0-1	yes	no or don't know	no or don't know	0.28	Selected
280799	18	708	Autonomous Region of Bougainville Rural	15-19	never married	high/secondary	not employed	rich	rural	islands	yes	yes	no	no	no	yes	yes	no	yes	< 20	yes	no	0-1	yes	no or don't know	yes	0.28	Selected
280799	21	708	Autonomous Region of Bougainville Rural	20-24	never married	primary	not employed	rich	rural	islands	yes	yes	yes	yes	no	yes	yes	no	no	< 20	yes	no	0-1	yes	yes	yes	0.28	Selected
822655	17	711	Autonomous Region of Bougainville Rural	15-19	never married	primary	not employed	rich	rural	islands	no	no	no	no	no	yes	yes	no	yes	< 20	yes	no	2 or more	yes	no or don't know	no or don't know	0.82	Selected
850308	22	712	Autonomous Region of Bougainville Rural	20-24	never married	primary	employed	rich	rural	islands	yes	yes	no	yes	no	yes	yes	no	no	< 20	yes	no	0-1	yes	no or don't know	no or don't know	0.85	Selected
850308	19	712	Autonomous Region of Bougainville Rural	15-19	never married	no formal education	employed	rich	rural	islands	yes	yes	no	yes	no	yes	yes	no	no	< 20	yes	no	0-1	yes	no or don't know	yes	0.85	Selected
850308	18	712	Autonomous Region of Bougainville Rural	15-19	never married	primary	not employed	rich	rural	islands	yes	yes	no	yes	no	yes	yes	no	no	< 20	yes	no	0-1	yes	no or don't know	no or don't know	0.85	Selected
1711121	23	713	Autonomous Region of Bougainville Rural	20-24	married	primary	employed	rich	rural	islands	yes	yes	no	no	no	yes	yes	no	yes	< 20	yes	no	0-1	yes	no or don't know	yes	1.71	Selected
53482	19	727	Hela Province Urban	15-19	never married	primary	not employed	rich	urban	highlands	yes	yes	no	yes	no	yes	yes	no	yes	< 20	yes	no	2 or more	no	no or don't know	no or don't know	0.05	Selected
2031590	23	729	Hela Province Rural	20-24	never married	college/tertiary	not employed	middle	rural	highlands	yes	yes	yes	no	yes	yes	yes	yes	yes	< 20	yes	no	0-1	yes	no or don't know	no or don't know	2.03	Selected
2494340	24	748	Hela Province Rural	20-24	married	high/secondary	not employed	middle	rural	highlands	yes	yes	no	yes	yes	yes	yes	no	yes	< 20	yes	no	0-1	no	no or don't know	no or don't know	2.49	Selected
3183428	23	752	Hela Province Rural	20-24	never married	high/secondary	not employed	poor	rural	highlands	no	yes	no	no	yes	yes	yes	no	yes	>20	yes	no	0-1	yes	no or don't know	no or don't know	3.18	Selected
3183428	21	752	Hela Province Rural	20-24	never married	high/secondary	not employed	poor	rural	highlands	yes	yes	yes	yes	yes	yes	yes	yes	yes	>20	yes	no	0-1	yes	no or don't know	no or don't know	3.18	Selected
4850938	16	754	Hela Province Rural	15-19	never married	primary	not employed	poor	rural	highlands	no	no	no	no	yes	yes	yes	no	yes	< 20	yes	no	0-1	no	no or don't know	no or don't know	4.85	Selected
981843	24	764	Jiwaka Province Urban	20-24	never married	high/secondary	not employed	rich	urban	highlands	yes	yes	yes	yes	no	yes	yes	yes	yes	>20	yes	no	0-1	no	no or don't know	no or don't know	0.98	Selected
981843	23	764	Jiwaka Province Urban	20-24	never married	primary	employed	rich	urban	highlands	yes	yes	no	yes	yes	yes	yes	no	yes	>20	yes	no	0-1	yes	no or don't know	no or don't know	0.98	Selected
981843	24	764	Jiwaka Province Urban	20-24	married	high/secondary	not employed	rich	urban	highlands	yes	yes	yes	yes	yes	yes	yes	no	yes	< 20	yes	no	0-1	yes	no or don't know	no or don't know	0.98	Selected
981843	18	764	Jiwaka Province Urban	15-19	never married	primary	not employed	middle	urban	highlands	no	no	no	no	yes	yes	yes	yes	yes	< 20	yes	yes	0-1	no	no or don't know	no or don't know	0.98	Selected
981843	21	764	Jiwaka Province Urban	20-24	never married	high/secondary	not employed	rich	urban	highlands	no	yes	yes	yes	yes	yes	yes	yes	yes	< 20	yes	no	0-1	yes	no or don't know	no or don't know	0.98	Selected
981843	16	764	Jiwaka Province Urban	15-19	never married	primary	not employed	middle	urban	highlands	no	yes	no	no	no	yes	yes	no	yes	< 20	yes	no	0-1	no	no or don't know	no or don't know	0.98	Selected
419007	20	765	Jiwaka Province Urban	20-24	never married	high/secondary	employed	rich	urban	highlands	yes	yes	no	yes	yes	yes	yes	no	yes	>20	yes	no	0-1	yes	no or don't know	no or don't know	0.42	Selected
474833	20	766	Jiwaka Province Rural	20-24	married	primary	not employed	poor	rural	highlands	yes	yes	no	no	yes	yes	yes	no	yes	< 20	yes	no	0-1	no	no or don't know	no or don't know	0.47	Selected
474833	18	766	Jiwaka Province Rural	15-19	never married	high/secondary	not employed	middle	rural	highlands	no	no	no	no	yes	yes	yes	no	yes	< 20	yes	no	0-1	yes	no or don't know	no or don't know	0.47	Selected
416437	23	767	Jiwaka Province Rural	20-24	never married	high/secondary	not employed	poor	rural	highlands	no	yes	no	yes	yes	yes	yes	yes	yes	< 20	yes	no	0-1	no	no or don't know	no or don't know	0.42	Selected
416437	22	767	Jiwaka Province Rural	20-24	never married	high/secondary	not employed	poor	rural	highlands	yes	yes	no	no	no	yes	yes	no	yes	< 20	yes	no	0-1	yes	no or don't know	no or don't know	0.42	Selected
368856	21	768	Jiwaka Province Rural	20-24	never married	high/secondary	not employed	poor	rural	highlands	no	yes	no	no	no	yes	yes	yes	yes	< 20	yes	no	0-1	yes	no or don't know	no or don't know	0.37	Selected
589145	24	769	Jiwaka Province Rural	20-24	married	no formal education	employed	poor	rural	highlands	yes	no	no	no	yes	yes	yes	no	no	>20	yes	no	0-1	no	no or don't know	no or don't know	0.59	Selected
589145	21	769	Jiwaka Province Rural	20-24	never married	high/secondary	not employed	poor	rural	highlands	no	no	no	no	no	yes	yes	no	yes	< 20	yes	no	0-1	no	no or don't know	no or don't know	0.59	Selected
647061	23	770	Jiwaka Province Rural	20-24	married	high/secondary	employed	middle	rural	highlands	yes	yes	no	no	yes	yes	yes	no	yes	< 20	yes	no	0-1	no	no or don't know	no or don't know	0.65	Selected
344185	23	771	Jiwaka Province Rural	20-24	never married	primary	not employed	middle	rural	highlands	no	no	no	no	no	yes	yes	no	no	>20	yes	yes	2 or more	no	yes	yes	0.34	Selected
344185	22	771	Jiwaka Province Rural	20-24	divorced/separated	high/secondary	not employed	middle	rural	highlands	yes	yes	no	yes	yes	yes	yes	yes	yes	< 20	yes	yes	0-1	no	no or don't know	no or don't know	0.34	Selected
1045525	24	775	Jiwaka Province Rural	20-24	divorced/separated	high/secondary	employed	rich	rural	highlands	yes	yes	no	yes	yes	yes	yes	no	yes	< 20	yes	yes	0-1	yes	yes	yes	1.05	Selected
761739	23	776	Jiwaka Province Rural	20-24	married	primary	not employed	poor	rural	highlands	yes	no	no	yes	yes	yes	yes	no	yes	< 20	yes	yes	2 or more	yes	no or don't know	no or don't know	0.76	Selected
761739	18	776	Jiwaka Province Rural	15-19	never married	high/secondary	not employed	poor	rural	highlands	no	yes	no	no	yes	yes	yes	no	yes	< 20	yes	no	0-1	no	no or don't know	no or don't know	0.76	Selected
761739	24	776	Jiwaka Province Rural	20-24	married	high/secondary	not employed	middle	rural	highlands	no	yes	no	no	yes	yes	yes	yes	yes	< 20	yes	no	0-1	yes	no or don't know	yes	0.76	Selected
761739	22	776	Jiwaka Province Rural	20-24	married	primary	not employed	middle	rural	highlands	no	no	no	no	no	yes	yes	yes	yes	< 20	yes	no	0-1	no	no or don't know	no or don't know	0.76	Selected
761739	19	776	Jiwaka Province Rural	15-19	never married	primary	not employed	middle	rural	highlands	yes	no	no	no	yes	yes	yes	yes	yes	< 20	yes	no	0-1	no	no or don't know	no or don't know	0.76	Selected
1150988	22	777	Jiwaka Province Rural	20-24	never married	college/tertiary	not employed	rich	rural	highlands	no	yes	no	no	yes	yes	yes	no	yes	>20	yes	yes	0-1	no	no or don't know	no or don't know	1.15	Selected
817705	22	778	Jiwaka Province Rural	20-24	married	high/secondary	employed	rich	rural	highlands	yes	yes	yes	yes	no	yes	yes	no	yes	< 20	yes	yes	0-1	no	no or don't know	no or don't know	0.82	Selected
817705	19	778	Jiwaka Province Rural	15-19	never married	high/secondary	not employed	rich	rural	highlands	yes	yes	yes	yes	yes	yes	yes	no	yes	< 20	yes	yes	2 or more	no	yes	yes	0.82	Selected
817705	23	778	Jiwaka Province Rural	20-24	never married	high/secondary	employed	poor	rural	highlands	yes	yes	yes	yes	yes	yes	yes	yes	yes	>20	yes	no	0-1	yes	no or don't know	no or don't know	0.82	Selected
1344513	21	779	Jiwaka Province Rural	20-24	married	high/secondary	not employed	middle	rural	highlands	no	yes	yes	yes	no	yes	yes	yes	yes	< 20	yes	yes	0-1	yes	yes	yes	1.34	Selected
1344513	20	779	Jiwaka Province Rural	20-24	never married	primary	employed	poor	rural	highlands	yes	no	no	no	no	yes	yes	yes	yes	>20	yes	yes	0-1	yes	no or don't know	no or don't know	1.34	Selected
1514944	22	780	Jiwaka Province Rural	20-24	never married	no formal education	not employed	rich	rural	highlands	no	no	no	no	no	yes	yes	no	yes	< 20	yes	yes	0-1	yes	no or don't know	no or don't know	1.51	Selected
1514944	21	780	Jiwaka Province Rural	20-24	never married	high/secondary	not employed	poor	rural	highlands	yes	yes	no	yes	yes	yes	yes	yes	yes	< 20	yes	no	0-1	yes	no or don't know	no or don't know	1.51	Selected
1514944	19	780	Jiwaka Province Rural	15-19	never married	high/secondary	not employed	rich	rural	highlands	yes	yes	no	yes	yes	yes	yes	yes	yes	< 20	yes	no	0-1	yes	no or don't know	no or don't know	1.51	Selected
1121058	22	781	Jiwaka Province Rural	20-24	never married	high/secondary	not employed	poor	rural	highlands	no	no	yes	no	yes	yes	yes	no	yes	>20	yes	no	0-1	no	no or don't know	no or don't know	1.12	Selected
1121058	20	781	Jiwaka Province Rural	20-24	never married	high/secondary	not employed	poor	rural	highlands	no	yes	no	yes	yes	yes	yes	no	yes	< 20	yes	no	0-1	yes	no or don't know	no or don't know	1.12	Selected
942632	17	783	Jiwaka Province Rural	15-19	never married	primary	not employed	poor	rural	highlands	no	yes	no	no	no	yes	yes	no	no	< 20	yes	no	0-1	no	no or don't know	no or don't know	0.94	Selected
1378599	23	784	Jiwaka Province Rural	20-24	never married	high/secondary	not employed	rich	rural	highlands	yes	yes	yes	yes	yes	yes	yes	no	yes	>20	yes	no	0-1	yes	no or don't know	no or don't know	1.38	Selected
1378599	20	784	Jiwaka Province Rural	20-24	married	high/secondary	employed	middle	rural	highlands	yes	yes	no	yes	yes	yes	yes	yes	yes	< 20	yes	no	0-1	yes	no or don't know	no or don't know	1.38	Selected
1378599	21	784	Jiwaka Province Rural	20-24	never married	high/secondary	not employed	middle	rural	highlands	yes	yes	no	yes	yes	yes	yes	yes	yes	< 20	yes	no	0-1	yes	no or don't know	no or don't know	1.38	Selected
1378599	21	784	Jiwaka Province Rural	20-24	never married	primary	not employed	middle	rural	highlands	yes	no	no	no	no	yes	yes	no	yes	< 20	yes		0-1	yes	no or don't know	no or don't know	1.38	Selected
1378599	21	784	Jiwaka Province Rural	20-24	never married	high/secondary	not employed	middle	rural	highlands	yes	no	no	no	no	yes	yes	yes	yes	< 20	yes	no	2 or more	yes	no or don't know	no or don't know	1.38	Selected
1378599	22	784	Jiwaka Province Rural	20-24	never married	high/secondary	not employed	rich	rural	highlands	no	yes	no	no	yes	yes	yes	no	yes	>20	yes	no	0-1	no	no or don't know	no or don't know	1.38	Selected
1244889	24	785	Jiwaka Province Rural	20-24	married	primary	employed	poor	rural	highlands	no	no	no	no	no	yes	yes	no	no	< 20	yes	no	0-1	yes	no or don't know	no or don't know	1.24	Selected
571017	21	787	Jiwaka Province Rural	20-24	never married	no formal education	not employed	poor	rural	highlands	no	no	no	no	no	yes	yes	no	no	< 20	yes	no	0-1	no	no or don't know	no or don't know	0.57	Selected
571017	18	787	Jiwaka Province Rural	15-19	never married	no formal education	not employed	poor	rural	highlands	no	no	no	no	no	yes	yes	no	no	< 20	yes	no	0-1	yes	no or don't know	no or don't know	0.57	Selected
571017	24	787	Jiwaka Province Rural	20-24	married	no formal education	not employed	poor	rural	highlands	no	no	no	no	no	yes	yes	no	no	< 20	yes	no	0-1	no	no or don't know	no or don't know	0.57	Selected
350491	24	788	Jiwaka Province Rural	20-24	married	primary	employed	middle	rural	highlands	no	yes	no	no	yes	yes	yes	no	yes	>20	yes	no	0-1	no	no or don't know	no or don't know	0.35	Selected
684411	20	792	Jiwaka Province Rural	20-24	married	high/secondary	employed	middle	rural	highlands	yes	yes	no	yes	yes	yes	yes	no	yes	< 20	yes	no	0-1	no	no or don't know	no or don't know	0.68	Selected
1437513	21	793	Jiwaka Province Rural	20-24	married	high/secondary	employed	rich	rural	highlands	yes	yes	yes	yes	yes	yes	yes	no	yes	< 20	yes	no	0-1	yes	no or don't know	no or don't know	1.44	Selected
1437513	24	793	Jiwaka Province Rural	20-24	married	high/secondary	employed	rich	rural	highlands	yes	yes	no	yes	yes	yes	yes	yes	yes	< 20	yes	no	0-1	no	no or don't know	no or don't know	1.44	Selected
1957773	24	794	Jiwaka Province Rural	20-24	never married	high/secondary	employed	poor	rural	highlands	yes	yes	yes	no	yes	yes	yes	yes	yes	< 20	yes	yes	0-1	yes	no or don't know	yes	1.96	Selected
662788	23	795	Jiwaka Province Rural	20-24	never married	primary	not employed	poor	rural	highlands	no	no	no	no	no	yes	yes	no	yes	< 20	yes	no	0-1		no or don't know	no or don't know	0.66	Selected
662788	17	795	Jiwaka Province Rural	15-19	never married	high/secondary	not employed	poor	rural	highlands	yes	yes	no	yes	yes	yes	yes	no	yes	< 20	yes	no	0-1	yes	no or don't know	no or don't know	0.66	Selected
662788	19	795	Jiwaka Province Rural	15-19	never married	high/secondary	employed	rich	rural	highlands	yes	yes	no	yes	yes	yes	yes	no	yes	< 20	yes	no	0-1	yes	no or don't know	no or don't know	0.66	Selected
662788	20	795	Jiwaka Province Rural	20-24	never married	high/secondary	not employed	rich	rural	highlands	yes	yes	no	yes	yes	yes	yes	no	yes	< 20	yes	no	0-1	yes	no or don't know	no or don't know	0.66	Selected
908966	21	796	Jiwaka Province Rural	20-24	married	primary	employed	middle	rural	highlands	yes	no	no	no	no	yes	yes	no	yes	< 20	yes	no	0-1	no	no or don't know	yes	0.91	Selected
970209	24	797	Jiwaka Province Rural	20-24	never married	high/secondary	not employed	middle	rural	highlands	no	yes	no	no	yes	yes	yes	yes	yes	< 20	yes	no	0-1	yes	no or don't know	no or don't know	0.97	Selected
524404	24	798	Jiwaka Province Rural	20-24	never married	high/secondary	not employed	poor	rural	highlands	yes	yes	no	no	no	yes	yes	no	no	>20	yes	no	0-1	no	no or don't know	no or don't know	0.52	Selected
524404	21	798	Jiwaka Province Rural	20-24	married	primary	not employed	poor	rural	highlands	no	no	no	no	no	yes	yes	no	yes	< 20	yes	no	0-1	no	no or don't know	no or don't know	0.52	Selected
806872	20	799	Jiwaka Province Rural	20-24	never married	no formal education	not employed	middle	rural	highlands	no	no	no	no	yes	yes	yes	no	yes	< 20	yes	no	0-1	yes	no or don't know	no or don't know	0.81	Selected
806872	22	799	Jiwaka Province Rural	20-24	married	high/secondary	not employed	middle	rural	highlands	no	yes	no	no	yes	yes	yes	no	yes	< 20	yes	no	0-1	yes	yes	no or don't know	0.81	Selected
806872	22	799	Jiwaka Province Rural	20-24	never married	high/secondary	employed	middle	rural	highlands	yes	yes	no	no	yes	yes	yes	no	yes	< 20	yes	no	2 or more	yes	yes	yes	0.81	Selected
806872	17	799	Jiwaka Province Rural	15-19	never married	high/secondary	not employed	middle	rural	highlands	yes	yes	no	no	no	yes	yes	no	yes	< 20	yes	no	0-1	yes	no or don't know	no or don't know	0.81	Selected
806872	20	799	Jiwaka Province Rural	20-24	never married	high/secondary	not employed	poor	rural	highlands	yes	yes	no	no	yes	yes	yes	no	yes	< 20	yes	no	0-1	yes	no or don't know	no or don't know	0.81	Selected
